# Supplementary material for: Molecular Characterization and Expression Profiling of NAC Transcription Factors in Brachypodium distachyon L
Source: PLoS One. 2015 Oct 7;10(10):e0139794. doi: 10.1371/journal.pone.0139794 (PMC4596864; doi:10.1371/journal.pone.0139794)
Supplement: S2 Table — (XLSX) [file pone.0139794.s010.xlsx]

## Sheet: brachypodium
Speces	Locus name	Nomenclature	Alias	Length
Brachypodium	Bradi1g01801	BNAC001		259
Brachypodium	Bradi1g04150	BNAC002	BdNAC1	325
Brachypodium	Bradi1g06970	BNAC003	BdNAC2	329
Brachypodium	Bradi1g14467	BNAC004		302
Brachypodium	Bradi1g17440	BNAC005	BdNAC4	302
Brachypodium	Bradi1g17480	BNAC006	BdNAC5	375
Brachypodium	Bradi1g20063	BNAC007		601
Brachypodium	Bradi1g20801	BNAC008		297
Brachypodium	Bradi1g20805	BNAC009		316
Brachypodium	Bradi1g24390	BNAC010	BdNAC6	435
Brachypodium	Bradi1g29857	BNAC011		304
Brachypodium	Bradi1g32660	BNAC012	BdNAC9	303
Brachypodium	Bradi1g36200	BNAC013	BdNAC10	324
Brachypodium	Bradi1g37898	BNAC014		486
Brachypodium	Bradi1g38730	BNAC015	BdNAC12	364
Brachypodium	Bradi1g41712	BNAC016		346
Brachypodium	Bradi1g43840	BNAC017	BdNAC15	481
Brachypodium	Bradi1g48580	BNAC018	BdNAC16	200
Brachypodium	Bradi1g50057	BNAC019	SWN7	415
Brachypodium	Bradi1g52187	BNAC020	SWN4	336
Brachypodium	Bradi1g52480	BNAC021	BdNAC19	565
Brachypodium	Bradi1g53770	BNAC022	BdNAC20	279
Brachypodium	Bradi1g58057	BNAC023		316
Brachypodium	Bradi1g58520	BNAC024	BdNAC22	294
Brachypodium	Bradi1g61525	BNAC025		205
Brachypodium	Bradi1g63600	BNAC026	BdNAC23	347
Brachypodium	Bradi1g63630	BNAC027	BdNAC24	358
Brachypodium	Bradi1g69617	BNAC028		856
Brachypodium	Bradi1g76207	BNAC029		320
Brachypodium	Bradi1g76732	BNAC030		364
Brachypodium	Bradi1g77217	BNAC031		710
Brachypodium	Bradi2g03448	BNAC032		350
Brachypodium	Bradi2g03467	BNAC033		337
Brachypodium	Bradi2g05700	BNAC034	BdNAC28	444
Brachypodium	Bradi2g08366	BNAC035		287
Brachypodium	Bradi2g09530	BNAC036	BdNAC29	495
Brachypodium	Bradi2g20590	BNAC037	BdNAC30	340
Brachypodium	Bradi2g23967	BNAC038		264
Brachypodium	Bradi2g24790	BNAC039	BdNAC32	464
Brachypodium	Bradi2g24987	BNAC040		308
Brachypodium	Bradi2g25150	BNAC041	BdNAC34	368
Brachypodium	Bradi2g28020	BNAC042		319
Brachypodium	Bradi2g33307	BNAC043		235
Brachypodium	Bradi2g40026	BNAC044		354
Brachypodium	Bradi2g46020	BNAC045		374
Brachypodium	Bradi2g46197	BNAC046		334
Brachypodium	Bradi2g46426	BNAC047	BdNAC39	586
Brachypodium	Bradi2g46980	BNAC048	BdNAC40	388
Brachypodium	Bradi2g53260	BNAC049	BdNAC41	310
Brachypodium	Bradi2g55780	BNAC050	BdNAC42	266
Brachypodium	Bradi2g57100	BNAC051	BdNAC43	292
Brachypodium	Bradi2g57297	BNAC052		413
Brachypodium	Bradi2g60620	BNAC053	BdNAC45	219
Brachypodium	Bradi3g09520	BNAC054	BdNAC46	378
Brachypodium	Bradi3g10414	BNAC055		365
Brachypodium	Bradi3g10540	BNAC056		414
Brachypodium	Bradi3g12470	BNAC057	BdNAC48	653
Brachypodium	Bradi3g13117	BNAC058	SWN6	354
Brachypodium	Bradi3g13630	BNAC059	BdNAC50	381
Brachypodium	Bradi3g13727	BNAC060	SWN8	390
Brachypodium	Bradi3g16480	BNAC061	BdNAC52	800
Brachypodium	Bradi3g17287	BNAC062		279
Brachypodium	Bradi3g26665	BNAC063		437
Brachypodium	Bradi3g33320	BNAC064	BdNAC54	363
Brachypodium	Bradi3g33680	BNAC065	BdNAC55	266
Brachypodium	Bradi3g33957	BNAC066		300
Brachypodium	Bradi3g36670	BNAC067	BdNAC57	281
Brachypodium	Bradi3g37067	BNAC068		381
Brachypodium	Bradi3g40085	BNAC069		372
Brachypodium	Bradi3g41470	BNAC070	BdNAC61	251
Brachypodium	Bradi3g46900	BNAC071	BdNAC62	344
Brachypodium	Bradi3g47627	BNAC072		382
Brachypodium	Bradi3g50067	BNAC073	SWN3	344
Brachypodium	Bradi3g54817	BNAC074		301
Brachypodium	Bradi3g56080	BNAC075	BdNAC65	648
Brachypodium	Bradi3g59380	BNAC076	BdNAC66	387
Brachypodium	Bradi3g59866	BNAC077		591
Brachypodium	Bradi4g02060	BNAC078	BdNAC67	314
Brachypodium	Bradi4g07527	BNAC079		252
Brachypodium	Bradi4g13562	BNAC080		106
Brachypodium	Bradi4g13586	BNAC081		204
Brachypodium	Bradi4g22195	BNAC082		179
Brachypodium	Bradi4g22216	BNAC083		192
Brachypodium	Bradi4g22681	BNAC084	BdNAC70	262
Brachypodium	Bradi4g23640	BNAC085	BdNAC71	366
Brachypodium	Bradi4g24046	BNAC086		182
Brachypodium	Bradi4g24060	BNAC087	BdNAC72	304
Brachypodium	Bradi4g24100	BNAC088	BdNAC73	353
Brachypodium	Bradi4g26275	BNAC089		438
Brachypodium	Bradi4g26470	BNAC090	BdNAC75	573
Brachypodium	Bradi4g26600	BNAC091		523
Brachypodium	Bradi4g30177	BNAC092		405
Brachypodium	Bradi4g34022	BNAC093		689
Brachypodium	Bradi4g34157	BNAC094		354
Brachypodium	Bradi4g34800	BNAC095	BdNAC80	230
Brachypodium	Bradi4g37318	BNAC096		255
Brachypodium	Bradi4g37327	BNAC097		217
Brachypodium	Bradi4g40880	BNAC098		346
Brachypodium	Bradi4g41200	BNAC099		455
Brachypodium	Bradi4g42180	BNAC100	BdNAC85	249
Brachypodium	Bradi4g43010	BNAC101		337
Brachypodium	Bradi4g43020	BNAC102		350
Brachypodium	Bradi4g43330	BNAC103		348
Brachypodium	Bradi4g43995	BNAC104		433
Brachypodium	Bradi4g44000	BNAC105	BdNAC90	400
Brachypodium	Bradi5g10640	BNAC106	BdNAC91	199
Brachypodium	Bradi5g11247	BNAC107		345
Brachypodium	Bradi5g12407	BNAC108		332
Brachypodium	Bradi5g13300	BNAC109		219
Brachypodium	Bradi5g13450	BNAC110	BdNAC94	356
Brachypodium	Bradi5g13816	BNAC111		309
Brachypodium	Bradi5g14950	BNAC112	BdNAC95	649
Brachypodium	Bradi5g15587	BNAC113		288
Brachypodium	Bradi5g16917	BNAC114	SWN2	334
Brachypodium	Bradi5g18044	BNAC115		502
Brachypodium	Bradi5g21010	BNAC116	BdNAC98	390
Brachypodium	Bradi5g21983	BNAC117		283
Brachypodium	Bradi5g27467	BNAC118	SWN5	346

## Sheet: arabidopsis
Speces	Locus name	Nomenclature	Alias	Length
Arabidopsis	AT1G01010.1	ANAC001		429
Arabidopsis	AT1G01720.1	ANAC002	ATAF1	289
Arabidopsis	AT1G02220.1	ANAC003		394
Arabidopsis	AT1G02230.1	ANAC004		359
Arabidopsis	AT1G02250.1	ANAC005		350
Arabidopsis	AT1G03490.1	ANAC006		281
Arabidopsis	AT1G12260.1	ANAC007	VND4	395
Arabidopsis	AT1G25580.1	ANAC008		449
Arabidopsis	AT1G26870.1	ANAC009		425
Arabidopsis	AT1G28470.1	ANAC010	SND3	314
Arabidopsis	AT1G32510.1	ANAC011		283
Arabidopsis	AT1G32770.1	ANAC012	NST3|SND1	358
Arabidopsis	AT1G32870.1	ANAC013		528
Arabidopsis	AT1G33060.1	ANAC014		648
Arabidopsis	AT1G33280.1	ANAC015		305
Arabidopsis	AT1G34180.1	ANAC016		564
Arabidopsis	AT1G34190.1	ANAC017		557
Arabidopsis	AT1G52880.1	ANAC018	NAM	320
Arabidopsis	AT1G52890.1	ANAC019		317
Arabidopsis	AT1G54330.1	ANAC020		301
Arabidopsis	AT1G56010.1	ANAC021		257
Arabidopsis	AT1G56010.2	ANAC022	NAC1	324
Arabidopsis	AT1G60280.1	ANAC023		347
Arabidopsis	AT1G60350.1	ANAC024		320
Arabidopsis	AT1G61110.1	ANAC025		323
Arabidopsis	AT1G62700.1	ANAC026	VND5	394
Arabidopsis	AT1G64105.1	ANAC027		161
Arabidopsis	AT1G65910.1	ANAC028		631
Arabidopsis	AT1G69490.1	ANAC029		268
Arabidopsis	AT1G71930.1	ANAC030	VND7	324
Arabidopsis	AT1G76420.1	ANAC031	CUC3	334
Arabidopsis	AT1G77450.1	ANAC032		253
Arabidopsis	AT1G79580.1	ANAC033		371
Arabidopsis	AT2G02450.1	ANAC034		379
Arabidopsis	AT2G02450.2	ANAC035		414
Arabidopsis	AT2G17040.1	ANAC036		276
Arabidopsis	AT2G18060.1	ANAC037	VND1	365
Arabidopsis	AT2G24430.1	ANAC038		316
Arabidopsis	AT2G24430.2	ANAC039		316
Arabidopsis	AT2G27300.1	ANAC040	NTL8	335
Arabidopsis	AT2G33480.1	ANAC041		268
Arabidopsis	AT2G43000.1	ANAC042		275
Arabidopsis	AT2G46770.1	ANAC043	NST1	365
Arabidopsis	AT3G01600.1	ANAC044		370
Arabidopsis	AT3G03200.1	ANAC045		479
Arabidopsis	AT3G04060.1	ANAC046		338
Arabidopsis	AT3G04070.1	ANAC047		359
Arabidopsis	AT3G04420.1	ANAC048		342
Arabidopsis	AT3G04430.1	ANAC049		198
Arabidopsis	AT3G10480.1	ANAC050		447
Arabidopsis	AT3G10490.1	ANAC051		238
Arabidopsis	AT3G10490.2	ANAC052		451
Arabidopsis	AT3G10500.1	ANAC053		549
Arabidopsis	AT3G15170.1	ANAC054	CUC1	310
Arabidopsis	AT3G15500.1	ANAC055	AtNAC3	317
Arabidopsis	AT3G15510.1	ANAC056	AtNAC2	364
Arabidopsis	AT3G17730.1	ANAC057		246
Arabidopsis	AT3G18400.1	ANAC058		314
Arabidopsis	AT3G29035.1	ANAC059	AtNAC3	318
Arabidopsis	AT3G44290.1	ANAC060		335
Arabidopsis	AT3G44350.1	ANAC061		228
Arabidopsis	AT3G49530.1	ANAC062	|NTL6	469
Arabidopsis	AT3G55210.1	ANAC063		280
Arabidopsis	AT3G56530.1	ANAC064		319
Arabidopsis	AT3G56560.1	ANAC065		228
Arabidopsis	AT3G61910.1	ANAC066	NST2	334
Arabidopsis	AT4G01520.1	ANAC067		302
Arabidopsis	AT4G01540.1	ANAC068	NTM1	473
Arabidopsis	AT4G01550.1	ANAC069	NTM2	457
Arabidopsis	AT4G10350.1	ANAC070	BRN2	341
Arabidopsis	AT4G17980.1	ANAC071		262
Arabidopsis	AT4G27410.2	ANAC072	RD26	297
Arabidopsis	AT4G28500.1	ANAC073		305
Arabidopsis	AT4G28530.1	ANAC074		352
Arabidopsis	AT4G29230.1	ANAC075		498
Arabidopsis	AT4G36160.1	ANAC076	VND2	377
Arabidopsis	AT5G04400.1	ANAC077		395
Arabidopsis	AT5G04410.1	ANAC078	NAC2	567
Arabidopsis	AT5G07680.1	ANAC079	AtNAC4	329
Arabidopsis	AT5G07680.2	ANAC080	AtNAC4	315
Arabidopsis	AT5G08790.1	ANAC081	ATAF2	283
Arabidopsis	AT5G09330.1	ANAC082		489
Arabidopsis	AT5G13180.1	ANAC083		252
Arabidopsis	AT5G14000.1	ANAC084		206
Arabidopsis	AT5G14490.1	ANAC085		350
Arabidopsis	AT5G17260.1	ANAC086		476
Arabidopsis	AT5G18270.1	ANAC087		335
Arabidopsis	AT5G18300.1	ANAC088		147
Arabidopsis	AT5G22290.1	ANAC089		340
Arabidopsis	AT5G22380.1	ANAC090		235
Arabidopsis	AT5G24590.2	ANAC091	TIP	451
Arabidopsis	AT5G39610.1	ANAC092	AtNAC2|AtNAC6	285
Arabidopsis	AT5G39690.1	ANAC093		294
Arabidopsis	AT5G39820.1	ANAC094		334
Arabidopsis	AT5G41090.1	ANAC095		212
Arabidopsis	AT5G46590.1	ANAC096		292
Arabidopsis	AT5G50820.1	ANAC097		193
Arabidopsis	AT5G53950.1	ANAC098	CUC2	375
Arabidopsis	AT5G56620.1	ANAC099		386
Arabidopsis	AT5G61430.1	ANAC100	AtNAC5	336
Arabidopsis	AT5G62380.1	ANAC101	VND6	348
Arabidopsis	AT5G63790.1	ANAC102		312
Arabidopsis	AT5G64060.1	ANAC103		356
Arabidopsis	AT5G64530.1	ANAC104	XND1	187
Arabidopsis	AT5G66300.1	ANAC105	VND3	292
Arabidopsis	AT1G02210.1	ANAC106#		87
Arabidopsis	AT1G19040.1	ANAC107		172
Arabidopsis	AT1G60240.1	ANAC108		175
Arabidopsis	AT1G60300.1	ANAC109		322
Arabidopsis	AT1G60340.1	ANAC110		371
Arabidopsis	AT1G60380.1	ANAC111		318
Arabidopsis	AT1G64100.2	ANAC112		806
Arabidopsis	AT3G12910.1	ANAC113		303
Arabidopsis	AT3G12977.1	ANAC114		279
Arabidopsis	AT3G56520.1	ANAC115		175
Arabidopsis	AT4G35580.1	ANAC116	NTL9|CBNAC	512
#, ANAC106 was too short to be excluded from the analysis

## Sheet: rice
Speces	Locus name	Nomenclature	Alias	Length
rice	Os09g33490.1	ONAC001		247
rice	Os03g60080.1	ONAC002	SNAC1	316
rice	Os01g09550.1	ONAC003		486
rice	Os04g38720.1	ONAC004	OsNAC2	343
rice	Os08g42400.1	ONAC005		232
rice	Os03g42630.1	ONAC006		323
rice	Os06g04090.1	ONAC007		395
rice	Os04g43560.1	ONAC008		278
rice	Os11g08210.1	ONAC009	OsNAC5	329
rice	Os07g37920.1	ONAC010		425
rice	Os06g46270.1	ONAC011		304
rice	Os05g37080.1	ONAC012		274
rice	Os02g15340.1	ONAC013		359
rice	Os01g48446.1	ONAC014		290
rice	Os07g48550.1	ONAC015		301
rice	Os01g01430.1	ONAC016		340
rice	Os11g05614.1	ONAC017		294
rice	Os10g38834.1	ONAC018		341
rice	Os06g01230.1	ONAC019		392
rice	Os01g01470.1	ONAC020		320
rice	Os09g12380.1	ONAC021		495
rice	Os03g04070.1	ONAC022		316
rice	Os02g12310.1	ONAC023	TMS5	252
rice	Os05g34310.1	ONAC024		310
rice	Os11g31330.1	ONAC025		300
rice	Os01g29840.1	ONAC026		333
rice	Os02g36880.2	ONAC027	OsNAC1	374
rice	Os02g34970.1	ONAC028		204
rice	Os08g02300.1	ONAC029		400
rice	Os01g23710.1	ONAC030#		none
rice	Os08g01330.1	ONAC031		324
rice	Os02g56600.1	ONAC032		331
rice	Os01g28050.1	ONAC033		265
rice	Os01g48460.1	ONAC034#		none
rice	Os01g59640.1	ONAC035		401
rice	Os05g35170.1	ONAC036		449
rice	Os08g06140.1	ONAC037		729
rice	Os01g71790.1	ONAC038		204
rice	Os03g21030.1	ONAC039		358
rice	Os08g44820.1	ONAC040		656
rice	Os01g70110.1	ONAC041		228
rice	Os09g32040.1	ONAC042		702
rice	Os02g06950.1	ONAC043		503
rice	Os02g18460.1	ONAC044		503
rice	Os11g03370.1	ONAC045		359
rice	Os02g18470.1	ONAC046		558
rice	AK068153	ONAC047		400
rice	Os01g66120.1	ONAC048	OsNAC6|SNAC2	303
rice	Os08g02160.1	ONAC049		334
rice	Os02g38130.1	ONAC050		393
rice	Os02g41450.1	ONAC051		252
rice	Os02g42970.1	ONAC052		370
rice	Os02g51120.1	ONAC053#		none
rice	Os03g02800.1	ONAC054		650
rice	Os03g01870.1	ONAC055		297
rice	Os03g03540.1	ONAC056		366
rice	Os03g12120.1	ONAC057		886
rice	Os03g21060.1	ONAC058		392
rice	Os01g64310.1	ONAC059		256
rice	Os12g41680.1	ONAC060		333
rice	Os10g21560.1	ONAC061		393
rice	Os05g48850.1	ONAC062		314
rice	Os08g33910.1	ONAC063		385
rice	Os03g39050.1	ONAC064		442
rice	Os07g27330.1	ONAC065		776
rice	Os03g56580.1	ONAC066		362
rice	Os07g12340.1	ONAC067	OsNAC3	276
rice	Os01g60020.1	ONAC068	OsNAC4	318
rice	Os03g39100.1	ONAC069		500
rice	Os02g57650.1	ONAC070		632
rice	Os03g59730.1	ONAC071		496
rice	Os09g32260.2	ONAC072		352
rice	Os01g48130.2	ONAC073		333
rice	Os01g15640.1	ONAC074		489
rice	Os01g66490.1	ONAC075		452
rice	Os03g61249.1	ONAC076		316
rice	Os03g61319.1	ONAC077		316
rice	Os03g62470.1	ONAC078		131
rice	Os04g35660.1	ONAC079		200
rice	Os04g39960.1	ONAC080		282
rice	Os04g40140.1	ONAC081*		E-low
rice	Os04g45340.1	ONAC082*		E- low
rice	Os04g52810.1	ONAC083		283
rice	Os04g59470.1	ONAC084		285
rice	Os05g10620.1	ONAC085		357
rice	Os05g25960.1	ONAC086		567
rice	Os05g34600.1	ONAC087		417
rice	Os05g34830.1	ONAC088		322
rice	Os05g43960.1	ONAC089		494
rice	Os06g01480.1	ONAC090		364
rice	Os06g15690.1	ONAC091		418
rice	Os06g23650.1	ONAC092		373
rice	Os06g33940.1	ONAC093	OsNAC7	376
rice	Os06g36480.1	ONAC094		567
rice	Os06g51070.1	ONAC095		292
rice	Os07g04560.1	ONAC096		343
rice	Os07g09740.1	ONAC097		664
rice	Os07g09830.1	ONAC098		706
rice	Os07g09860.1	ONAC099		678
rice	Os07g13920.1	ONAC100		374
rice	Os07g17180.1	ONAC101		605
rice	Os07g27340.1	ONAC102		637
rice	Os07g48450.1	ONAC103		346
rice	Os08g10080.1	ONAC104		293
rice	Os08g23880.1	ONAC105		447
rice	Os08g33670.1	ONAC106		334
rice	Os08g40030.1	ONAC107		340
rice	Os09g24560.1	ONAC108		300
rice	Os09g38000.1	ONAC109		366
rice	Os09g38010.1	ONAC110		216
rice	Os10g09820.1	ONAC111		496
rice	Os10g25620.1	ONAC112		532
rice	Os10g25630.1	ONAC113#		none
rice	Os10g25640.1	ONAC114		195
rice	Os10g26240.1	ONAC115		172
rice	Os10g26250.1	ONAC116#		none
rice	Os10g26270.1	ONAC117		414
rice	Os10g27360.1	ONAC118		421
rice	Os10g27390.1	ONAC119		543
rice	Os10g33760.1	ONAC120		324
rice	Os10g42130.1	ONAC121		329
rice	Os11g03300.1	ONAC122		391
rice	Os11g03310.1	ONAC123		288
rice	Os11g04470.1	ONAC124		358
rice	Os11g04960.1	ONAC125		451
rice	Os11g07700.1	ONAC126		267
rice	Os11g31340.1	ONAC127		277
rice	Os11g31360.1	ONAC128		290
rice	Os11g31380.1	ONAC129		240
rice	Os11g45950.1	ONAC130		136
rice	Os12g03040.1	ONAC131	OsNAC10	393
rice	Os12g03050.1	ONAC132		396
rice	Os12g04230.1	ONAC133		365
rice	Os12g05990.1	ONAC134		307
rice	Os12g07790.1	ONAC135		571
rice	Os12g22630.1	ONAC136		470
rice	Os12g22940.1	ONAC137		417
rice	Os12g23090.1	ONAC138		404
rice	Os12g29330.1	ONAC139		260
rice	Os12g43530.1	ONAC140		375
rice	Os01g47670.1	ONAC141		364
rice	Os03g61650.1	ONAC142		364
rice	Os05g26026.1	ONAC143		320
rice	Os05g26049.1	ONAC144		320
rice	Os05g27749.1	ONAC145		405
rice	Os05g28129.1	ONAC146#		none
rice	Os07g31410.1	ONAC147		211
rice	Os10g27380.1	ONAC148		375
rice	Os11g04360.1	ONAC149		427
#, not detected by phytozome v10.2 database
*, E-value was less than 1E-10
