# Supplementary material for: Molecular Characterization and Expression Profiling of NAC Transcription Factors in Brachypodium distachyon L
Source: PLoS One. 2015 Oct 7;10(10):e0139794. doi: 10.1371/journal.pone.0139794 (PMC4596864; doi:10.1371/journal.pone.0139794)
Supplement: S3 Table — (XLSX) [file pone.0139794.s011.xlsx]

## Sheet: Sheet1
S3 Table. Characteristics of the 118 BNAC genes and their deduced proteins.
nomenclature	Locus name	Alias	Chr.	Locations on Chr.	At orthologous	Score (bits)	E-value	Subgroups	Genomics	CDS	Protein	No. of exton	Orientation	MW	pI
BNAC001	Bradi1g01801.1		Chr01	1198441-1199220	ANAC028	63.5	2e-11	IX	780	780	259	1	F	31556.4	5.11
BNAC002	Bradi1g04150.1	BdNAC1	Chr01	2815385-2817416	ANAC081	235	3e-62	IV	1991	978	325	2	F	37170.7	6.19
BNAC003	Bradi1g06970.1	BdNAC2	Chr01	4868782-4870883	ANAC042	245	3e-65	V	1586	990	329	3	R	37188.8	8.09
BNAC004	Bradi1g14467.1		Chr01	11398968-11401179	ANAC058	274	7e-74	I	1713	909	302	3	R	34004.4	7.67
BNAC005	Bradi1g17440.1	BdNAC4	Chr01	13981595-13983298	ANAC087	237	9e-63	I	1632	909	302	2	R	34601.7	9.15
BNAC006	Bradi1g17480.1	BdNAC5	Chr01	14014627-14016696	ANAC047	252	2e-67	IV	3754	1128	375	3	F	44463.2	6.84
BNAC007	Bradi1g20063.1		Chr01	16075677-16078056	ANAC026	102.4	2.8e-23	IX	2380	1806	601	3	R	64911.5	6.66
BNAC008	Bradi1g20801.1		Chr01	16706011-16706988	ANAC100	227.3	2.7e-71	I	978	894	297	2	F	33758.3	8.74
BNAC009	Bradi1g20805.1		Chr01	16708679-16710044	ANAC087	213.8	5.9e-66	I	1366	951	316	2	F	35855.3	6.67
BNAC010	Bradi1g24390.1	BdNAC6	Chr01	19581610-19584208	ANAC025	257	1e-68	IV	1970	1308	435	3	F	55006.4	5.44
BNAC011	Bradi1g29857.1		Chr01	25385992-25386906	ANAC036	212	2e-55	V	1059	915	304	1	F	34999.6	7.06
BNAC012	Bradi1g32660.1	BdNAC9	Chr01	28173371-28177329	ANAC022	266	2e-71	I	3832	912	303	3	R	34665.1	4.48
BNAC013	Bradi1g36200.1	BdNAC10	Chr01	31994884-31996208	ANAC025	43.5	9.4e-05	VIII	975	975	324	1	F	36375.9	7.13
BNAC014	Bradi1g37898.1		Chr01	34067096-34075630	ANAC075	286.2	1.3e-89	X	8535	1461	486	6	F	75401.1	4.55
BNAC015	Bradi1g38730.1	BdNAC12	Chr01	35175501-35177585	ANAC033	279	2e-75	II	1673	1095	364	3	R	42228.9	6.6
BNAC016	Bradi1g41712.1		Chr01	38491476-38493357	ANAC054	253.4	3.2e-81	I	1882	1041	346	3	F	39186.9	6.6
BNAC017	Bradi1g43840.1	BdNAC15	Chr01	41912833-41917651	ANAC008	387	e-107	X	4570	1446	481	6	R	53971.7	4.68
BNAC018	Bradi1g48580.1	BdNAC16	Chr01	47440619-47441330	ANAC002	99.4	9.5e-25	VI	712	603	200	2	F	22120.8	8.93
BNAC019	Bradi1g50057.1	SWN7	Chr01	48942374-48945474	ANAC043	253	2e-67	II	2781	1248	415	3	F	53971.7	4.68
BNAC020	Bradi1g52187.2	SWN4	Chr01	50786592-50790783	ANAC026	301	3e-82	II	3622	1011	336	3	R	37757.6	9.12
BNAC021	Bradi1g52480.1	BdNAC19	Chr01	50962452-50965073	ANAC116	194	e-49	III	2425	1698	565	5	R	35434.1	6.42
BNAC022	Bradi1g53770.1	BdNAC20	Chr01	52380957-52382168	ANAC102	253	8e-68	IV	1150	840	279	1	R	32617	5.75
BNAC023	Bradi1g58057.1		Chr01	57194058-57196069	ANAC042	231	5e-61	V	1565	951	316	3	F	35855.3	6.67
BNAC024	Bradi1g58520.1	BdNAC22	Chr01	57594128-57595012	ANAC083	61.6	5.5e-11	VIII	885	885	294	1	R	33733.2	8.88
BNAC025	Bradi1g61525.1		Chr01	61157115-61157958	ANAC002	105.5	7.7e-27	XI	844	618	205	3	F	26109.5	8.88
BNAC026	Bradi1g63600.1	BdNAC23	Chr01	63030291-63032580	ANAC047	258	4e-69	IV	2105	1044	347	3	F	39560.4	5.52
BNAC027	Bradi1g63630.1	BdNAC24	Chr01	63082740-63084752	ANAC087	280	e-75	I	2003	1077	358	3	F	41687.7	9.25
BNAC028	Bradi1g69617.2		Chr01	68399609-68406991	ANAC008	325	8e-89	X	7718	2571	856	15	F	37961.9	6.43
BNAC029	Bradi1g76207.1		Chr01	73149629-73151221	ANAC036	254	5e-68	V	1502	963	320	3	F	36375.9	7.13
BNAC030	Bradi1g76732.1		Chr01	73507872-73515638	ANAC037	332	1.2e-110	II	7767	1095	364	3	F	42517.6	5.35
BNAC031	Bradi1g77217.1		Chr01	73875851-73880661	ANAC028	384	e-106	III	4463	2133	710	6	R	30808.7	5.98
BNAC032	Bradi2g03448.1		Chr02	2537287-2538880	ANAC080	225.3	4.4e-70	I	1594	1053	350	3	R	39966.6	5.95
BNAC033	Bradi2g03467.1		Chr02	2550495-2552464	ANAC025	207	7e-54	IV	1734	1014	337	2	R	38068.8	8.41
BNAC034	Bradi2g05700.1	BdNAC28	Chr02	4180215-4186503	ANAC075	338	3e-93	X	6036	1335	444	6	R	62550.7	5.61
BNAC035	Bradi2g08366.1		Chr02	6776361-6777693	ANAC056	195.3	8e-59	IV	1333	864	287	2	R	33688.3	6.8
BNAC036	Bradi2g09530.1	BdNAC29	Chr02	7802438-7808081	ANAC086	216	3e-56	III	5593	1488	495	4	R	78416.1	5.43
BNAC037	Bradi2g20590.1	BdNAC30	Chr02	18070345-18071367	ANAC096	70.9	9.9e-14	IX	1023	1023	340	1	R	38351.5	7.7
BNAC038	Bradi2g23967.1		Chr02	21710590-21711864	ANAC090	187	8e-48	V	1156	795	264	3	F	31866.3	4.63
BNAC039	Bradi2g24790.1	BdNAC32	Chr02	22583771-22587962	ANAC103	260	e-69	III	4195	1395	464	4	F	65710.1	5.21
BNAC040	Bradi2g24987.1		Chr02	22777431-22779756	ANAC002	310	7e-85	IV	2217	927	308	3	R	35057.2	5.19
BNAC041	Bradi2g25150.1	BdNAC34	Chr02	23045409-23048001	ANAC035	290	8e-79	V	2445	1107	368	3	F	43642.4	8.68
BNAC042	Bradi2g28020.1		Chr02	27227759-27228878	ANAC016	54.3	4.2e-08	VII	1120	960	319	2	R	36122.3	8.96
BNAC043	Bradi2g33307.1		Chr02	33395666-33398604	ANAC075	289	9e-79	X	3802	708	235	2	F	26109.5	8.88
BNAC044	Bradi2g40026.1		Chr02	39993547-39994782	ANAC055	138.7	2.9e-37	IV	1236	1065	354	3	F	40555.2	5.71
BNAC045	Bradi2g46020.1		Chr02	46482233-46483282	ANAC002	45.8	2.3e-05	IX	1125	1125	374	1	R	44463.2	6.84
BNAC046	Bradi2g46197.1		Chr02	46652605-46657330	ANAC073	335	4e-92	X	4000	1005	334	3	R	37274.1	4.93
BNAC047	Bradi2g46426.1	BdNAC39	Chr02	46909705-46911465	ANAC094	75.1	2.8e-15	IX	1943	1761	586	1	R	40681.3	5.23
BNAC048	Bradi2g46980.1	BdNAC40	Chr02	47412835-47414001	ANAC078	69.3	1.1e-12	VII	1167	1167	388	1	R	47946.4	5.49
BNAC049	Bradi2g53260.1	BdNAC41	Chr02	52441936-52443620	ANAC102	250	7e-67	IV	1671	933	310	3	R	35714.3	6.67
BNAC050	Bradi2g55780.1	BdNAC42	Chr02	54313173-54315203	ANAC090	195	2e-50	V	1476	801	266	3	F	31866.3	4.63
BNAC051	Bradi2g57100.1	BdNAC43	Chr02	55369584-55371811	ANAC002	323	8e-89	IV	1509	879	292	3	R	33733.2	8.88
BNAC052	Bradi2g57297.1		Chr02	55522941-55525253	ANAC035	303	1e-82	V	2149	1242	413	3	F	52677.1	6.77
BNAC053	Bradi2g60620.1	BdNAC45	Chr02	57994281-57995203	ANAC045	40.8	0.00048	VIII	849	660	219	1	F	28474.7	5.12
BNAC054	Bradi3g09520.1	BdNAC46	Chr03	7634545-7638434	ANAC033	258	6e-69	II	1476	1137	378	3	F	46105.7	4.77
BNAC055	Bradi3g10414.1		Chr03	8603713-8605520	ANAC047	62	1.5e-10	VIII	1808	1098	365	2	F	43069.8	7
BNAC056	Bradi3g10540.1		Chr03	8725866-8728427	ANAC047	47.4	9.5e-06	VIII	4365	1245	414	4	R	53971.7	4.68
BNAC057	Bradi3g12470.1	BdNAC48	Chr03	11156527-11161074	ANAC078	268	1e-71	III	4739	1962	488	5	R	78416.1	5.43
BNAC058	Bradi3g13117.1	SWN6	Chr03	11700908-11704622	ANAC030	231	7e-61	II	1376	1065	354	3	R	40885.2	6.43
BNAC059	Bradi3g13630.1	BdNAC50	Chr03	12129438-12132637	ANAC035	280	1e-75	V	2716	1146	381	3	F	46534.1	4.85
BNAC060	Bradi3g13727.1	SWN8	Chr03	12218891-12221472	ANAC043	275	3e-74	II	2226	1173	390	3	F	49462.2	7.17
BNAC061	Bradi3g16480.1	BdNAC52	Chr03	14642213-14646660	ANAC014	239	4e-63	III	4460	2403	800	7	F	34001.4	5.93
BNAC062	Bradi3g17287.1		Chr03	15429172-15432318	ANAC022	233	8e-62	I	2821	840	279	3	F	33451.9	5.37
BNAC063	Bradi3g26665.1		Chr03	27429279-27431812	ANAC029	68.6	6.2e-13	XIII	2534	1314	437	3	F	55652.6	8.38
BNAC064	Bradi3g33320.1	BdNAC54	Chr03	35740347-35742571	ANAC063	52	1.7e-07	VII	1326	1092	363	1	F	42082.5	6.27
BNAC065	Bradi3g33680.1	BdNAC55	Chr03	36095198-36095998	ANAC057	36.6	0.01	VIII	801	801	266	1	R	31959.4	8.7
BNAC066	Bradi3g33957.1		Chr03	36448392-36450960	ANAC071	239	1e-63	III	1633	903	300	3	R	33758.3	8.74
BNAC067	Bradi3g36670.1	BdNAC57	Chr03	39102952-39104298	ANAC046	126.7	1.7e-33	VI	1013	846	281	2	R	33451.9	5.37
BNAC068	Bradi3g37067.1		Chr03	39461021-39463128	ANAC009	295	4e-80	V	1682	1146	381	3	R	46589.9	8.96
BNAC069	Bradi3g40085.1		Chr03	42366333-42368737	ANAC031	238.8	6.7e-75	I	2405	1119	372	2	R	44455.5	9.04
BNAC070	Bradi3g41470.1	BdNAC61	Chr03	43450919-43454369	ANAC041	109.8	5.2e-28	VI	3429	756	251	3	F	30952.7	5.79
BNAC071	Bradi3g46900.1	BdNAC62	Chr03	48691074-48693054	ANAC100	258	4e-69	I	1857	1035	344	3	F	38810.4	8.51
BNAC072	Bradi3g47627.1		Chr03	49310656-49314363	ANAC044	265	4e-71	X	3352	1149	382	5	R	46589.9	8.96
BNAC073	Bradi3g50067.1	SWN3	Chr03	51349914-51353466	ANAC007	295	4e-80	II	1283	1035	344	3	R	38855.4	6.3
BNAC074	Bradi3g54817.1		Chr03	55289895-55292904	ANAC074	240	8e-64	I	2820	906	301	3	R	34004.4	7.67
BNAC075	Bradi3g56080.1	BdNAC65	Chr03	56143071-56147314	ANAC078	211	1e-54	III	4093	1947	648	5	R	11665.5	5.30
BNAC076	Bradi3g59380.1	BdNAC66	Chr03	58628041-58630958	ANAC094	318	4e-87	V	2364	1164	387	3	F	46621.4	4.62
BNAC077	Bradi3g59866.1		Chr03	59027162-59029270	ANAC081	101.3	2.3e-23	XII	2109	1776	591	3	R	41129.7	4.62
BNAC078	Bradi4g02060.1	BdNAC67	Chr04	1344024-1348748	ANAC022	239	2e-63	I	4736	945	314	3	R	35714.3	6.67
BNAC079	Bradi4g07527.1		Chr04	6414455-6415829	ANAC083	162	3e-40	VI	1261	759	252	2	F	31175.6	5.88
BNAC080	Bradi4g13562.1		Chr04	13942388-13942828	ANAC084	70.9	6.3e-16	VI	441	321	106	2	R	19547.6	9.22
BNAC081	Bradi4g13586.1		Chr04	13968134-13969135	ANAC083	115.2	1.1e-30	VI	1002	615	204	2	F	24497.1	5.65
BNAC082	Bradi4g22195.1		Chr04	26404644-26405347	ANAC083	73.6	4.7e-16	VI	704	540	179	2	F	19829.3	5.59
BNAC083	Bradi4g22216.1		Chr04	26505559-26506269	ANAC083	87.8	7.8e-21	VI	711	579	192	2	F	21742.8	8.52
BNAC084	Bradi4g22681.1	BdNAC70	Chr04	27204644-27205475	ANAC041	121.3	4.5e-33	VI	1758	789	262	3	R	31556.4	5.11
BNAC085	Bradi4g23640.1	BdNAC71	Chr04	28531052-28533473	ANAC081	266	e-71	IV	2420	1101	366	2	F	43237.9	4.52
BNAC086	Bradi4g24046.1		Chr04	29119095-29120271	ANAC025	48.5	5.4e-07	VIII	1177	549	182	3	F	20870.8	6.92
BNAC087	Bradi4g24060.1	BdNAC72	Chr04	29142285-29143571	ANAC041	60.8	1.4e-10	VIII	1025	915	304	1	F	35057.2	5.19
BNAC088	Bradi4g24100.1	BdNAC73	Chr04	29225540-29226601	ANAC025	53.9	5.8e-08	VIII	1345	1062	353	1	R	40073.9	6.17
BNAC089	Bradi4g26275.1		Chr04	31621632-31622948	ANAC047	67.4	3.8e-12	VII	1317	1317	438	1	R	62550.7	5.61
BNAC090	Bradi4g26470.1	BdNAC75	Chr04	31718120-31719822	ANAC047	52.8	3.2e-07	VII	2093	1572	523	2	F	96519	4.7
BNAC091	Bradi4g26600.1		Chr04	31772625-31775582	ANAC096	93.6	7e-21	XI	3207	1722	573	3	F	35846.8	5.76
BNAC092	Bradi4g30177.1		Chr04	35934500-35937406	ANAC009	303	1e-82	V	2194	1218	405	3	F	52600.9	4.7
BNAC093	Bradi4g34022.1		Chr04	39781160-39784407	ANAC016	218	9e-57	III	3036	2070	689	4	R	28576	7.01
BNAC094	Bradi4g34157.1		Chr04	39901608-39904584	ANAC039	268	4e-72	I	2585	1065	354	3	R	40885.2	6.43
BNAC095	Bradi4g34800.1	BdNAC80	Chr04	40402681-40404315	ANAC041	106.7	3.6e-27	VI	1229	693	230	2	F	24830.1	10.01
BNAC096	Bradi4g37318.1		Chr04	42608098-42610553	ANAC057	339.7	4e-117	III	2456	768	255	3	F	31506.9	8.48
BNAC097	Bradi4g37327.1		Chr04	42612420-42615107	ANAC057	315	1e-86	III	2436	654	217	3	F	27088.4	9.38
BNAC098	Bradi4g40880.1		Chr04	45255215-45256530	ANAC009	43.1	0.00016	VII	1041	1041	346	1	F	39454.2	10.09
BNAC099	Bradi4g41200.1		Chr04	45483132-45484499	ANAC064	50.8	7.3e-07	VII	1368	1368	455	1	F	63065.9	8.6
BNAC100	Bradi4g42180.1	BdNAC85	Chr04	46382492-46383869	ANAC090	168	2e-42	V	990	750	249	3	R	29227.5	4.86
BNAC101	Bradi4g43010.1		Chr04	46956159-46957172	ANAC017	45.1	4.8e-05	VII	1014	1014	337	1	R	38068.8	8.41
BNAC102	Bradi4g43020.1		Chr04	46961245-46962327	ANAC017	60.5	5.8e-10	VII	1053	1053	350	1	R	40073.9	6.17
BNAC103	Bradi4g43330.1		Chr04	47188059-47189138	ANAC077	45.8	2.8e-05	VII	1047	1047	348	1	F	39619.8	7.04
BNAC104	Bradi4g43995.1		Chr04	47659197-47660698	ANAC098	203	5.4e-60	I	1502	1302	433	3	R	55006.4	5.44
BNAC105	Bradi4g44000.1	BdNAC90	Chr04	47675826-47677563	ANAC056	211	6e-55	IV	1702	1203	400	2	R	51422.1	4.63
BNAC106	Bradi5g10640.1	BdNAC91	Chr05	13990335-13992389	ANAC104	187	4e-48	IV	1136	600	199	3	F	21742.8	8.52
BNAC107	Bradi5g11247.1		Chr05	14894644-14896282	ANAC070	265	5e-71	II	1693	1038	345	3	R	38855.4	6.3
BNAC108	Bradi5g12407.1		Chr05	15967411-15969355	ANAC087	257	8e-69	I	1443	999	332	3	F	37274.1	4.93
BNAC109	Bradi5g13300.1		Chr05	16997844-16998648	ANAC050	40.8	0.00038	IX	660	660	219	1	F	23991.2	9.23
BNAC110	Bradi5g13450.1	BdNAC94	Chr05	17089792-17095403	ANAC008	229	3e-60	X	5330	1071	356	5	R	41109.2	6.27
BNAC111	Bradi5g13816.1		Chr05	17379091-17380101	ANAC058	201.8	1.2e-61	I	1011	930	309	2	F	35110.6	4.16
BNAC112	Bradi5g14950.1	BdNAC95	Chr05	18471744-18474027	ANAC078	92	2.7e-19	XIV	2284	1950	649	3	R	23946.3	9.02
BNAC113	Bradi5g15587.1		Chr05	19036012-19038412	ANAC074	245	2e-65	I	2111	867	288	3	F	33688.3	6.8
BNAC114	Bradi5g16917.1	SWN2	Chr05	20278572-20282316	ANAC007	328	2e-90	II	3692	1005	334	3	R	37757.6	9.12
BNAC115	Bradi5g18044.1		Chr05	21238506-21240625	ANAC032	102.4	2.8e-24	XII	2120	1509	502	4	R	87715.6	4.35
BNAC116	Bradi5g21010.1	BdNAC98	Chr05	23878953-23882596	ANAC078	239	2e-63	III	3088	1173	390	4	R	51422.1	4.63
BNAC117	Bradi5g21983.1		Chr05	24579210-24581611	ANAC114	203.8	3.2e-63	I	2402	852	283	3	F	33462.4	6.46
BNAC118	Bradi5g27467.1	SWN5	Chr05	28330645-28334182	ANAC076	231	4e-61	II	1394	1041	346	2	R	39560.4	5.52
