# Supplementary material for: Molecular Characterization and Expression Profiling of NAC Transcription Factors in Brachypodium distachyon L
Source: PLoS One. 2015 Oct 7;10(10):e0139794. doi: 10.1371/journal.pone.0139794 (PMC4596864; doi:10.1371/journal.pone.0139794)
Supplement: S4 Table — (XLSX) [file pone.0139794.s012.xlsx]

## Sheet: Sheet1
S4 Table. Identifications the presence or absence of Brachypodium NAC subdomains.
Clades	Subgroups	NAC ID/Tree ID	Length	a-d domain start-end	Score	E-value	a subdomain start	a subdomain end	Score	E-value	b subdomain start	b subdomain end	Score	E-value	c subdomain start	c subdomain end	Score	E-value	d subdomain start	d subdomain end	Score	E-value	E subdomain start-end	Score	E-value
Clade 1	CUC	BNAC004	302	5-130	220.92	6.27e-75	5	26	53.75	8.11e-12	32	43	36.41	1.07e-05	59	95	75.7	1.05e-19	102	130	64.53	1.15e-15	136-152	#	#
		BNAC005	302	28-157	214.76	2.22e-72	28	57	51.05	8.80E-11	60	74	32.56	0.000329	82	118	60.68	5.55e-14	129	157	52.59	3.39e-11	166-182	#	#
		BNAC008	297	12-140	202.05	2.28e-67	12	33	50.28	1.53e-10	43	58	29.09	0.00779	69	104	62.22	1.35e-14	112	140	67.61	8.77e-17	149-165	#	#
		BNAC009	316	12-141	200.89	5.6e-67	12	33	46.81	2.18e-09	43	58	32.18	0.000555	70	105	63.38	3.68e-15	113	141	68.77	2.78e-17	155-171	#	#
		BNAC012	303	11-143	207.06	2.6e-69	11	32	44.12	2.2e-08	49	64	31.41	0.00105	72	108	63.76	4.15e-15	115	143	53.75	1.13e-11	154-167	#	#
		BNAC016	346	14-142	229.01	5.9e-78	14	35	55.67	1.87e-12	46	61	36.41	1.19e-05	69	105	74.93	1.92e-19	114	142	65.69	3.93e-16	155-169	#	#
		BNAC027	358	21-148	228.63	7.00E-78	21	42	48.35	7.61e-10	53	67	33.33	0.0002	75	111	64.92	1.23e-15	119	147	56.44	1.51e-12	156-171	#	#
		BNAC032	350	16-146	226.32	6.73e-77	16	37	54.52	4.01e-12	47	62	32.95	0.000258	74	110	76.47	4.32e-20	118	146	69.54	1.38e-17	153-165	#	#
		BNAC062	279	5-130	208.60	5.59e-70	5	26	48.35	6.3e-10	36	51	35.26	3.01e-05	59	95	72.62	1.75e-18	102	130	65.69	4.69e-16	148-164	#	#
		BNAC069	372	37-172	224.78	2.78e-76	37	58	54.52	3.97e-12	75	90	32.95	0.000218	99	135	76.47	5.63e-20	144	172	61.45	1.53e-14	182-196	#	#
		BNAC071	344	16-143	219.77	2.36e-74	16	36	55.67	1.69e-12	49	63	32.18	0.000532	71	107	75.32	1.24e-19	114	142	67.23	1.15e-16	156-171	#	#
		BNAC074	301	10-150	204.75	2.63e-68	10	31	53.75	7.63e-12	N	N	N	N	68	104	74.16	3.81e-19	122	150	63.38	3.26e-15	158-173	#	#
		BNAC078	314	13-142	207	2.54e-69	13	34	49.9	2.32e-10	47	62	31.02	0.00144	70	106	74.93	1.96e-19	113	141	66.84	1.78e-16	154-167	#	#
		BNAC094	354	27-157	222.85	1.46e-75	27	48	53.36	1.13e-11	59	73	36.41	1.24e-05	81	117	74.55	3.05e-19	129	157	67.61	9.24e-17	163-179	#	#
		BNAC104	433	19-146	204.75	2.11e-68	19	40	54.13	6.24e-12	50	65	31.79	0.000724	73	109	65.69	7.02e-16	118	146	68.77	2.9e-17	157-171	#	#
		BNAC108	332	3-129	229.78	2.48e-78	3	24	54.52	3.89e-12	35	48	32.95	0.000215	57	93	78.4	9.41e-21	101-	129	68	5.1e-17	135-147	#	#
		BNAC111	309	13-142	195.5	7.67e-65	13	34	46.43	3.56e-09	44	59	36.8	8.23e-06	70	106	59.53	1.18e-13	114	142	64.53	1.02e-15	164-177	#	#
		BNAC113	288	10-137	203.59	4.28e-68	10	31	51.05	7.73e-11	N	N	N	N	64	100	74.55	2.84e-19	109	137	68	6.42E-17	145-158	#	#
		BNAC117	283	11-145	203.59	6.69e-68	11	32	49.9	1.78e-10	45	60	31.41	0.000867	68	104	74.55	2.66e-19	117	145	61.84	1.06e-14	170-184	#	#
	VND	BNAC015	364	10-140	203.2	8.85e-68	10	31	43.35	4.67e-08	41	56	31.02	0.0013	67	103	38.72	4.75e-06	112	140	55.67	2.58e-12	148-162	#	#
		BNAC019	415	11-144	200.51	9.68E-67	11	32	41.04	3.15e-07	42	57	32.56	0.000367	68	104	55.67	3.4e-12	116	144	58.37	2.22E-13	170-186	#	#
		BNAC020	336	10-140	214.38	3.66e-72	10	31	47.2	1.94e-09	41	56	32.95	0.000269	68	104	59.53	1.31e-13	111	139	54.52	6.38e-12	145-161	#	#
		BNAC030	364	8-136	211.29	4.71e-71	8	29	51.44	6.15e-11	39	54	30.64	0.00202	66	101	70.31	1.1e-17	108	136	70.31	7.2e-18	146-157	#	#
		BNAC054	378	10-142	203.98	3.96e-68	10	31	47.97	1.02e-09	41	56	32.56	0.000363	67	103	70.31	8.59e-18	114	142	66.07	2.88e-16	149-165	#	#
		BNAC058	354	16-177	194.73	5.09E-64	16	37	50.28	1.32e-10	58	73	30.25	0.00263	95	131	65.69	5.37e-16	149	177	65.69	4.99e-16	184-198	#	#
		BNAC060	390	11-139	211.29	4.32e-71	11	32	48.35	7.72e-10	42	57	29.48	0.00435	68	104	72.62	1.42e-18	111	139	66.07	2.88e-16	167-183	#	#
		BNAC073	344	7-136	219.77	2.03e-74	7	28	51.44	5.9e-11	38	53	31.79	0.000763	64	100	74.16	4.28e-19	107	135	69.16	2.4e-17	141-166	#	#
		BNAC107	345	10-139	206.29	4.1e-69	10	31	49.9	1.72e-10	41	56	33.72	0.000135	67	103	72.62	1.56e-18	110	138	67.61	9.74e-17	146-162	#	#
		BNAC114	334	7-136	214.38	2.86e-72	7	28	51.44	5.9e-11	38	53	31.02	1.31E-03	64	100	71.47	4.52e-18	107	135	69.16	2.4e-17	143-156	#	#
		BNAC118	346	15-163	202.43	3.45e-67	15	36	49.9	1.7e-10	46	61	29.86	0.00368	86	122	69.93	1.38e-17	135	163	68	5.66e-17	170-184	#	#
	TIP	BNAC021	565	14-149	203.98	5.36e-68	14	35	44.12	2.34e-08	46	61	36.41	1.33e-05	71	109	53.36	2.21e-11	121	149	49.51	4.09e-10	156-171	#	#
		BNAC031	710	6-133	232.87	1.64e-79	6	27	54.52	5.06E-12	37	52	39.49	8.20E-07	62	98	78.4	8.74e-21	105	133	68.38	4.74e-17	162-176	#	#
		BNAC036	495	9-136	205.9	5.34e-69	9	30	46.43	2.98e-09	40	55	39.49	9.26e-07	65	101	68.77	4.49e-17	108	136	57.6	5.1e-13	123-135	#	#
		BNAC039	464	6-133	206.29	4.79e-69	6	27	52.98	1.63e-11	37	52	30.25	0.00304	62	98	71.47	3.48e-18	105	133	57.98	3.13E-13	142-156	#	#
		BNAC057	488	29-157	217.84	1.48e-73	29	50	53.36	1.31e-11	60	75	38.34	2.42e-06	85	121	62.99	5.08e-15	128	156	69.54	1.87e-17	163-176	#	#
		BNAC061	800	9-142	224.78	2.99e-76	9	30	49.51	2.75e-10	41	56	39.88	5.92e-07	66	102	74.93	2.13e-19	114	142	64.53	1.01e-15	149-163	#	#
		BNAC066	300	3-131	217.84	1.51e-73	3	34	51.05	9.06e-11	34	49	35.26	3.11e-05	59	95	73.78	5.40E-19	101	130	62.61	5.63e-15	141-155	#	#
		BNAC075	648	14-150	183.17	8.2e-60	14	35	51.44	5.57e-11	45	60	36.80	8.15e-06	70	105	50.28	3.39e-10	122	150	69.16	2.03e-17	156-171	#	#
		BNAC093	689	9-134	192.03	1.56e-63	9	30	46.43	3.55e-09	38	53	30.25	0.00301	63	99	64.15	2.18E-15	106	134	60.68	3.21E-14	144-159	#	#
		BNAC096	255	6-141	218.23	1.34e-73	6	27	55.29	2.33e-12	37	54	38.34	2.65e-06	63	97	66.84	1.94e-16	113	141	69.16	2.53e-17	N	N	N
		BNAC097	217	6-133	219	4.23e-74	6	27	55.29	2.33e-12	37	52	34.1	8.51E-05	62	97	70.7	7.03e-18	105	133	68.38	4.74E-17	142-156	#	#
		BNAC116	390	5-132	213.61	5.29e-72	5	26	47.97	1.05e-09	36	51	28.71	0.00882	61	97	75.32	1.4e-19	104	132	61.84	1.21e-14	142-155	#	#
	SNAC	BNAC002	325	18-143	220.92	7.46e-75	18	39	52.98	1.43e-11	49	64	35.26	3.35e-05	72	108	75.32	1.38E-19	115	143	65.30	5.60E-16	157-173	34	3.3e-08
		BNAC006	375	8-136	229.4	4.44e-78	8	29	49.12	4.01e-10	39	54	38.72	1.75e-06	63	98	59.53	1.51e-13	108	136	54.52	6.19e-12	163-179	#	#
		BNAC010	435	30-158	224.39	3.19e-76	30	51	50.67	1.19e-10	61	76	36.8	9.14e-06	85	120	56.06	2.34e-12	130	158	54.13	1e-11	184-200	#	#
		BNAC022	279	16-141	216.69	3.5e-73	16	37	49.12	3.82e-10	47	62	35.26	2.88e-05	70	106	58.37	3.21e-13	113	141	54.52	6.64e-12	153-169	#	#
		BNAC026	347	9-136	226.7	3.62e-77	9	30	49.12	4.01E-10	40	55	33.33	0.000181	64	99	58.37	3.31E-13	108	136	56.44	1.11e-12	155-170	#	#
		BNAC033	337	16-150	221.69	5.07e-75	16	39	51.44	5.63E-11	48	63	38.34	2.09e-06	78	113	73.78	4.56e-19	122	150	67.23	1.05e-16	170-186	#	#
		BNAC035	287	12-140	205.52	8.14e-69	12	33	49.9	2.3e-10	44	59	37.18	5.14e-06	68	103	76.09	6.47e-20	112	140	60.68	2.99e-14	157-171	#	#
		BNAC040	308	20-144	216.3	4.23e-73	20	41	54.13	6.12e-12	51	66	36.03	1.75e-05	74	140	78.79	7.85e-21	116	144	61.84	1.23e-14	156-171	#	#
		BNAC044	354	10-144	136.57	1.17e-41	10	31	42.96	5.97e-08	N	N	N	N	64	99	45.27	1.50e-08	116	144	39.49	1.64e-06	N	N	N
		BNAC049	310	25-153	231.32	6.1e-79	25	46	55.67	1.77e-12	56	71	37.57	4.73e-06	79	114	76.09	7.35e-20	125	153	66.84	1.48e-16	164-180	#	#
		BNAC051	292	9-133	222.46	1.94e-75	9	30	54.13	6.12e-12	40	55	35.64	2.12e-05	63	99	77.63	2.04e-20	105	133	64.92	8.84E-16	145-160	#	#
		BNAC085	366	21-153	215.92	9.89e-73	21	42	56.44	8.65e-13	52	67	34.87	5.22e-05	83	119	75.32	1.29e-19	125	153	61.07	2.35e-14	169-185	#	#
		BNAC105	400	15-145	220.54	1.47e-74	15	36	48.35	5.44e-10	N	N	N	N	71	107	77.63	1.65e-20	117	145	63.76	2.44e-15	166-179	#	#
		BNAC106	199	7-124	141.96	4.44e-44	7	28	48.74	5.82e-10	N	N	N	N	N	N	N	N	96	124	45.27	1.24e-08	150-164	#	#
	TERN	BNAC003	329	20-150	205.13	1.39e-68	20	40	43.35	4.85e-08	50	65	35.64	2.74e-05	74	110	70.7	8.75e-18	122	150	58.75	1.9e-13	161-177	#	#
		BNAC011	304	6-146	178.17	8.39e-58	6	25	38.34	2.77e-06	35	50	31.41	0.000914	67	107	46.81	6.24e-09	118	146	56.06	1.69e-12	162-178	#	#
		BNAC023	316	40-165	202.05	2.05e-67	40	59	44.5	1.82e-08	69	84	31.41	0.000914	94	130	50.67	1.9e-10	137	165	47.97	1.36e-09	176-191	#	#
		BNAC029	320	15-141	205.9	5.08e-69	15	34	42.96	5.33e-08	44	59	32.18	0.000421	67	103	69.54	2e-17	113	141	67.61	8.87e-17	153-165	#	#
		BNAC038	264	4-137	181.63	2.94E-59	4	25	46.04	4.38e-09	38	53	32.95	0.000272	63	99	50.28	1.85e-10	109	136	57.21	5.2e-13	N	N	N
		BNAC041	368	46-171	203.59	5.08e-68	46	66	45.66	6.45E-09	77	91	29.09	7.79E-03	99	136	71.08	5.75e-18	143	171	62.61	6.72e-15	181-194	#	#
		BNAC050	266	7-141	185.1	1.25e-60	7	28	49.90	2.37e-10	39	54	28.71	0.00882	68	104	53.36	1.69e-11	113	141	61.07	2.61e-14	170-186	#	#
		BNAC052	413	32-157	205.13	1.18e-68	32	52	45.66	6.45e-09	62	77	29.09	0.00763	85	121	71.08	5.75E-18	129	157	62.61	6.72e-15	165-177	#	#
		BNAC059	381	36-166	199.74	1.84e-66	36	57	45.66	6.45e-09	66	81	30.25	0.00232	89	125	67.61	1.07e-16	138	166	59.53	8.84e-14	174-186	#	#
		BNAC068	381	16-143	212.83	1.22e-71	16	43	52.21	3.39e-11	47	62	32.95	0.000215	70	106	71.85	3.1e-18	115	143	59.53	8.32e-14	159-175	#	#
		BNAC076	387	16-143	215.92	7.94e-73	16	37	48.35	6.34e-10	46	61	33.33	0.000161	70	106	72.62	1.74e-18	115	143	61.84	1.29e-14	158-173	#	#
		BNAC092	405	14-141	217.07	2.53e-73	14	35	49.51	2.88e-10	45	60	33.33	0.000211	68	104	72.24	1.95e-18	113	141	62.22	9.84e-15	158-173	#	#
		BNAC100	249	23-159	157.37	9.18e-50	23	44	32.18	0.000622	N	N	N	N	83	120	52.21	4.71e-11	132	159	51.44	6.21e-11	166-180	#	#
	VI	BNAC018	200	13-139	103.38	5.12e-29	13	34	39.11	1.76e-06	N	N	N	N	N	N	N	N	110	139	37.18	9.73e-06	153-168	#	#
		BNAC067	281	7-83	121.93	7.64e-37	N	N	N	N	N	N	N	N	9	45	61.84	1.51e-14	55	83	62.99	5.14e-15	95-110	#	#
		BNAC070	251	24-162	109.99	3.1e-31	24	45	51.82	3.97e-11	N	N	N	N	N	N	N	N	127	162	29.09	0.00701	182-191	#	#
		BNAC079	252	16-148	194.73	1.99e-64	16	37	51.82	4.09e-11	N	N	N	N	71	106	59.14	1.7e-13	119	148	66.84	1.49e-16	167-180	#	#
		BNAC080	106	13-105	73.39	6.66e-18	13	34	43.35	3.71e-08	N	N	N	N	N	N	N	N	N	N	N	N	N	N	N
		BNAC081	204	32-154	125.01	2.01e-37	32	52	39.11	1.49e-06	N	N	N	N	N	N	N	N	127	154	43.35	5.49e-08	167-180	#	#
		BNAC082	179	13-130	76.47	9.17e-19	13	34	44.12	2.52e-08	N	N	N	N	N	N	N	N	N	N	N	N	N	N	N
		BNAC083	192	13-128	88.03	3.06e-23	13	34	42.58	8.53e-08	N	N	N	N	N	N	N	N	110	128	31.41	0.00109	N	N	N
		BNAC084	262	9-130	134.64	4.53e-41	9	30	36.8	1e-05	N	N	N	N	61	96	43.73	5.14e-08	102	130	40.27	7.15e-07	184-200	#	#
		BNAC095	230	17-154	158.91	2.09e-50	17	38	55.29	2.66e-12	N	N	N	N	70	105	45.27	1.79e-08	125	154	50.28	1.95e-10	168-177	#	#
Clade 2	VII	BNAC042	319	11-140	82.25	7.16e-21	N	N	N	N	N	N	N	N	72	97	29.48	0.00876	111	141	30.64	0.00374	N	N	N
		BNAC048	388	16-140	99.97	1.19e-27	N	N	N	N	N	N	N	N	73	109	30.25	0.00565	117	142	36.03	2.41e-05	N	N	N
		BNAC064	363	41-174	77.24	8.02e-19	N	N	N	N	N	N	N	N	N	N	N	N	148	176	38.34	3.76e-06	N	N	N
		BNAC089	438	9-132	82.64	4.81e-21	9	27	29.48	0.00513	N	N	N	N	N	N	N	N	N	N	N	N	N	N	N
		BNAC090	523	59-189	65.3	9.02e-15	N	N	N	N	N	N	N	N	N	N	N	N	N	N	N	N	283-295	#	#
		BNAC098	346	14-149	56.44	2.47e-11	N	N	N	N	N	N	N	N	N	N	N	N	N	N	N	N	158-170	#	#
		BNAC099	455	43-179	53.75	2.35e-10	N	N	N	N	N	N	N	N	N	N	N	N	N	N	N	N	189-202	#	#
		BNAC101	337	11-140	78.79	7.76e-22	N	N	N	N	N	N	N	N	N	N	N	N	111	140	29.48	0.00909	149-161	#	#
		BNAC102	350	12-141	86.49	1.99e-22	N	N	N	N	N	N	N	N	N	N	N	N	112	141	32.18	0.000981	150-162	#	#
		BNAC103	348	12-141	76.09	1.55e-18	N	N	N	N	N	N	N	N	N	N	N	N	N	N	N	N	150-162	#	#
	VIII	BNAC013	324	15-148	84.95	2e-19	15	29	35.64	2.36E-05	N	N	N	N	N	N	N	N	N	N	N	N	N	#	#
		BNAC024	294	9-148	88.03	7.26e-23	9	30	32.18	0.000579	N	N	N	N	N	N	N	N	N	N	N	N	157-168	#	#
		BNAC053	219	36-163	56.83	1.43e-11	36	52	28.71	0.00882	N	N	N	N	N	N	N	N	N	N	N	N	173-185	#	#
		BNAC055	365	36-165	87.64	2e-19	36	57	32.56	0.000388	N	N	N	N	N	N	N	N	N	N	N	N	N	N	N
		BNAC056	414	94-214	73.01	1.77e-17	N	N	N	N	N	N	N	N	N	N	N	N	N	N	N	N	N	N	N
		BNAC065	266	11-153	88.03	7.83e-23	11	32	39.11	1.31e-06	N	N	N	N	N	N	N	N	N	N	N	N	N	N	N
		BNAC086	182	15-128	68.38	1.15e-15	14	35	34.1	0.000104	N	N	N	N	N	N	N	N	N	N	N	N	N	N	N
		BNAC087	304	17-151	86.1	3.48e-22	17	34	35.26	3.68e-05	N	N	N	N	N	N	N	N	N	N	N	N	N	N	N
		BNAC088	353	18-158	89.96	1.48e-23	18	35	32.18	0.000458	N	N	N	N	N	N	N	N	N	N	N	N	N	N	N
	IX	BNAC001	259	19-137	41.04	5.48e-06	N	N	N	N	N	N	N	N	N	N	N	N	N	N	N	N	N	N	N
		BNAC007	601	322-452	116.15	7.56e-34	322	341	38.34	2.63e-06	N	N	N	N	377	417	39.11	2.8e-06	426	452	31.41	0.00156	477-490	#	#
		BNAC037	340	12-143	87.64	7.45e-23	N	N	N	N	N	N	N	N	75	108	34.1	0.000184	N	N	N	N	N	N	N
		BNAC045	374	21-155	66.84	5e-15	N	N	N	N	N	N	N	N	N	N	N	N	N	N	N	N	N	N	N
		BNAC047	586	13-143	86.87	3.3e-23	13	30	31.79	0.000617	N	N	N	N	68	107	37.18	1.62e-05	N	N	N	N	N	N	N
		BNAC109	219	7-143	56.06	3.02e-11	N	N	N	N	N	N	N	N	N	N	N	N	N	N	N	N	N	N	N
	X	BNAC014	486	55-231	125.01	1.54e-36	54	74	38.34	3.04e-06	N	N	N	N	N	N	N	N	204	231	46.81	3.16e-09	N	N	N
		BNAC017	481	58-197	133.87	1.76e-40	58	79	32.18	0.000624	N	N	N	N	N	N	N	N	166	197	45.27	1.61e-08	N	N	N
		BNAC028	856	69-198	80.33	3.94e-20	69	90	30.64	0.00201	N	N	N	N	N	N	N	N	167	196	31.79	0.0013	206-220	#	#
		BNAC034	444	44-186	140.03	5.96e-43	44	65	38.34	3.04e-06	N	N	N	N	105	149	38.72	4.05e-06	155	176	51.05	1.1e-10	N	N	N
		BNAC043	235	16-162	128.09	3.67e-38	16	37	40.27	5.97e-07	N	N	N	N	80	121	32.56	0.000836	131	162	46.43	5.76e-09	N	N	N
		BNAC046	334	71-211	125.7	2.07E-37	71	92	35.26	4e-05	N	N	N	N	132	174	39.49	2.83e-06	180	211	51.44	8.15e-11	N	N	N
		BNAC072	382	56-199	124.24	9.6e-37	56	77	33.72	0.000168	N	N	N	N	117	162	37.57	1.52e-05	168	199	47.2	2.76e-09	N	N	N
		BNAC110	356	56-200	125.78	2.18e-37	56	77	35.26	4.64e-05	N	N	N	N	117	162	36.03	4.65E-05	168	200	40.65	5.5e-07	N	N	N
	XI	BNAC025	205	18-168	129.63	1.13e-38	18	39	43.35	4.9e-08	N	N	N	N	79	120	48.74	1.04e-09	N	N	N	N	N	N	N
		BNAC091	573	165-272	106.9	2.87e-30	165	185	36.03	1.81e-05	N	N	N	N	N	N	N	N	165	192	35.26	4.23e-05	193-209	#	#
	XII	BNAC077	591	21-157	131.17	1.74e-39	21	42	46.43	3.07e-09	N	N	N	N	77	115	44.12	4.11e-08	N	N	N	N	N	N	N
		BNAC115	502	22-154	128.48	1.56e-38	22	41	46.81	2e-09	N	N	N	N	79	112	42.96	9.13e-08	N	N	N	N	N	N	N
	XIII	BNAC063	437	12-154	101.9	3.48e-28	N	N	N	N	N	N	N	N	N	N	N	N	N	N	N	N	N	N	N
	XIV	BNAC112	649	420-549	96.1	3.72e-26	420	441	44.89	1.4e-08	N	N	N	N	N	N	N	N	526	550	38.34	4.12e-06	N	N	N
	N, None;
	#, E subdomain was not detected.
