# Supplementary material for: Molecular Characterization and Expression Profiling of NAC Transcription Factors in Brachypodium distachyon L
Source: PLoS One. 2015 Oct 7;10(10):e0139794. doi: 10.1371/journal.pone.0139794 (PMC4596864; doi:10.1371/journal.pone.0139794)
Supplement: S6 Table — (XLSX) [file pone.0139794.s014.xlsx]

## Sheet: 总
		S6 Table. Functions and number of identified cis-regulatory elements of Brachypodium distachyon NAC genes
Category name		light-responsive element																																								Hormonal/Environment response-related element
Element name		Total	AAAC-motif	ACA-motif	ACE	AE-box	as-2-box	ATC-motif	ATCT-motif	AT1-motif	Box I	Box II	box II	Box 4	CATT-motif	C-box	CAG-motif	chs-CMA2a	chs-Unit 1 m1	I-box	GA-motif	GATA-motif	GAG-motif	Gap-box	G-Box	G-box	GATT-motif	GTGGC-motif	GT1-motif	LAMP-box	L-box	MNF1	MRE	rbcS-CMA7a	3-AF1 binding site	4cl-CMA2b	Pc-CMA2c	Sp1	TGG-motif	TCCC-motif	TCT-motif	Total	ARE	ABRE	AuxRR-core	Box-W1	CE1	CE3	CGTCA-motif
Subgroups and genes		38	light responsive element	part of gapA in (gapA-CMA1) involved with light responsiveness	cis-acting element involved in light responsiveness	part of a module for light response	involved in shoot-specific expression and light responsiveness	part of a conserved DNA module involved in light responsiveness	part of a conserved DNA module involved in light responsiveness	part of a light responsive module	light responsive element	part of a light responsive element	part of a light responsive element	part of a conserved DNA module involved in light responsiveness	part of a light responsive element	cis-acting regulatory element involved in light responsiveness	part of a light response element	part of a light responsive element	part of a light responsive element	part of a light responsive element	part of a light responsive element	part of a light responsive element	part of a light responsive element	part of a light responsive element	cis-acting regulatory element involved in light responsiveness	cis-acting regulatory element involved in light responsiveness	part of a light responsive element	part of a light responsive element	light responsive element	part of a light responsive element	part of a light responsive element	light responsive element	MYB binding site involved in light responsiveness	part of a light responsive element	light responsive element	light responsive element	part of a light responsive element	light responsive element	part of a light responsive element	part of a light responsive element	part of a light responsive element	23	cis-acting regulatory element essential for the anaerobic induction	cis-acting element involved in the abscisic acid responsiveness	cis-acting regulatory element involved in auxin responsiveness	fungal elicitor responsive element	cis-acting element associated to ABRE, involved in ABA responsiveness	cis-acting element involved in ABA and VP1 responsiveness	cis-acting regulatory element involved in the MeJA-responsiveness
I (CUC)	BNAC004	17												1						1		1	3		1	3			1	1								5				10		1
	BNAC005	17			1	1	1				1			2	1								3		1	3			1				1					1				14	1	2					3
	BNAC008	24				3														4	1	1	3			2			2									5		2	1		2						1
	BNAC009	22	1		1	1								1	2					1		1	1		2	6			1									3		1				3		1			3
	BNAC012	18			1							2	1	2									3		2	5						1						1				14		4	1	1			1
	BNAC016	12												1				1		1	1		1			1			1			1		1				3											1
	BNAC027	25											1					1		2	1		2	1	1	5			2			1						6		1	1	15		3					2
	BNAC032	8												1															1									4		1	1								2
	BNAC062	17			2		1							4	1			1			1	1	1						3				1								1	14							1
	BNAC069	21									1			2									2		3	4						1						7			1		1	2		1			1
	BNAC071	20				1								1		1						1	1		1	3			4			1						4		1	1	20	1	4	1	1			3
	BNAC074	18			1	1								4	1						1		1						1										5	3		7	1	1				1
	BNAC078	23			1						1			1				1	1	3			1		2	5			1						3			1		2		18	1	1		4			4
	BNAC094	11				1	1							1											1	2			1									2		1	1	17		3		1			2
	BNAC104	18				1			1					6								1	1		1	1												5			1		1					1	2
	BNAC108	33			1		1	1				1		2						2		1			4	8						1	1					10				16	4	5					1
	BNAC111	24	1		1	3					1			3	1							1	4		3	3					1					1		1					1	1					2
	BNAC113	20											1	3						1					2	6			2			1						4				18		3		1			1
	BNAC117	14						1						1				1			1		2		1	4			2									1						1	2				3
	Mean number of regulatory elements copies	19.0526	1		1.125	1.5	1	1	1		1	1.5	1	2.11765	1.2	1		1	1	1.875	1	1	1.93333	1	1.78571	3.8125			1.64286	1	1	1	1	1	3	1		3.70588	5	1.5	1	14.8182	1.44444	2.42857	1.33333	1.42857		1	1.94118
II (VND)	BNAC015	12				1									1					2		1				4												2		1		7	3			1
	BNAC019	15				1			3		1			1						1		1	2			2									1		1	1				8	2	1					1
	BNAC020	10			1									2											2	4												1				10				1			2
	BNAC030	20			1				1		1			2	1										3	4	1		2	1								3					2	2	1				1
	BNAC054	24			1	2			1		2			2	1					3	1	2	1			1			3			2						1			1	14	1	1		3
	BNAC058	13							1					1	1					2	1		1		1	1			2		1								1			11		1		1
	BNAC060	23							1					4				1					1		2	3			4									6		1		10		3		1			1
	BNAC073	10												5								1				1						1						1			1	7		1
	BNAC107	11												2						1		1	1									1						4			1	8	4						1
	BNAC114	11							1		3			3											1	2												1				17	2	1		1			2
	BNAC118	20				2	5							1	2					2			1		2	2			1						1			1				11		2		1			1
	Mean number of regulatory elements copies	15.3636			1	1.5	5		1.33333		1.75			2.3	1.2			1		1.83333	1	1.2	1.16667		1.83333	2.4	1		2.4	1	1	1.33333			1		1	2.1	1	1	1	10.3	2.33333	1.5	1	1.28571			1.28571
III (TIP)	BNAC021	17																	1						2	6		1	1			1			1			2			2	7				1
	BNAC031	13												1	1						1				1	1			2	1		1						3			1	22	2						4
	BNAC036	14						1						1									1			2			1									8				13	2	1		2
	BNAC039	13																1		2		1			3	4									1			1				9	1	2					1
	BNAC057	23			2							1	1												5	9						1						4				19		6	1	1			2
	BNAC061	15			1	1		1	1														2		1	3	1		1									2			1	14		1	1			1	2
	BNAC066	18			1	1	1							3								1	1		1	2			1									6				17	3						2
	BNAC075	14												1	1					1			1			3				1					1			3	1	1		13	1			1			3
	BNAC093	10									1				1					2	1				1	2			1									1				11	3	1		1			1
	BNAC096	22					1							1	1					1	1		3		3	6					1					1		2		1			2	4					1
	BNAC097	11					1														1		2			2				1					1					1	2	14	1						2
	BNAC116	32			1	1								1									1			5						1	1					19		2		12	1			1			1
	Mean number of regulatory elements copies	16.8333			1.25	1	1	1	1		1	1	1	1.33333	1			1	1	1.5	1	1	1.57143		2.125	3.75	1	1	1.16667	1	1	1	1		1	1		4.63636	1	1.25	1.5	13.7273	1.77778	2.5	1	1.16667		1	1.9
IV (SNAC)	BNAC002	33			1		1	1					1	2						2		1			4	8						1	1					10				16	4	5					1
	BNAC006	29						1	1			1		2									1		4	8			2					1			1	4		1	2	19	3	6		2			2
	BNAC010	16			1						2			2					1				1		1	2			1						1			4				12	2	3
	BNAC022	13							1					1				1	1						2	3			1			1						2				24		3		3			6
	BNAC026	30		1	3			1						1						2		1			5	10			1			1	1					2			1	15		5					3
	BNAC033	17			2	2					1			2				1		1	1					1			2				1					3				12							3
	BNAC035	14			1									1									1		5	5		1															1	6		1			3
	BNAC040	35			2									2											9	15			2			1		1				3				27	1	14					2
	BNAC044	28				1								1			1	1			1				6	11				1								2		1	2		2	3					5
	BNAC049	31			1	1		1												2			1		7	8			1				1	1				7				24	2	6	2	2			2
	BNAC051	37			2	1	1						1		1	1			1	1			2		6	11								1				7		1		26	1	7	1	1			1
	BNAC085	28			1	1			1				1												4	12						1					1	6				30	3	8		2		2	4
	BNAC105	20			1									2	1								1		2	5			1									6			1	16		3		1			3
	BNAC106	13					1													3		1	1	1									1		1			1		2	1	8	3
	Mean number of regulatory elements copies	24.5714		1	1.5	1.2	1	1	1		1.5	1	1	1.6	1	1	1	1	1	1.83333	1	1	1.14286	1	4.58333	7.61538		1	1.375	1		1	1	1	1		1	4.38462		1.25	1.4	19.0833	2.2	5.75	1.5	1.71429		2	2.91667
V (TREN)	BNAC003	16				2								2					1		1				1	3			3						1			1			1	13		1					2
	BNAC011	12	1						1		1			4							1		1	1						1			1									4				2			1
	BNAC023	21			1			1			2			1						3			1		1	4			4		1								1		1	11		3		1			1
	BNAC029	24			1	1		1			1	1		3	1								1		3	4						1						2			4	16	7	2					2
	BNAC038	16				1														1		1	1		2	4			1					1				2		1	1	15	2	2	1				2
	BNAC041	11									1							1		1			1			2			2									2		1		12	1						3
	BNAC050	22																		1		1	1		1	5						3		1				5		2	2	16		1	1			2	3
	BNAC052	18											2					1		1	1		1		2	3			3									4				17		5	1				1
	BNAC059	17			1				1		1			2				1							1	3			1		1	1						2			2	11		1
	BNAC068	13					1				1	1										1			3	5												1				12	1	2					1
	BNAC076	16			2			1							1	1		1					1		2	2			2			1	1								1	12	3	1					1
	BNAC092	11			1	2	1				1				1							1																1			3	18		4					1
	BNAC100	22			1						1			1							1		3		3	7			2		2					1						17	2	6		2
	Mean number of regulatory elements copies	16.8462	1		1.16667	1.5	1	1	1		1.125	1	2	2.16667	1	1		1	1	1.4	1	1	1.22222	1	1.9	3.81818			2.25	1	1.33333	1.5	1	1	1	1		2.22222	1	1.33333	1.875	13.3846	2.66667	2.54545	1	1.66667		2	1.63636
VI	BNAC018	18			1									2							1		1		1	1							2					9				7	1						1
	BNAC067	21			4	1		1						3	2								2		1	6			1													12		2					3
	BNAC070	27			1			1	1		1			3									3		2	6		1			1							4	1	2		14	1	3		3			1
	BNAC079	25			1						5	2	1												2	4				1								7		2		26	4	3					1
	BNAC080	19					1						1										1		1	4				1			2	1				2		5			1	1
	BNAC081	9												1									1			2						1						3			1		2	1		2			2
	BNAC082	14																					1	1	1	5						1	1		1			1	1	1			4	2	1				1
	BNAC083	16														1							2		2	4						1	1		1			4					1	1					2
	BNAC084	20			2									1							1		2		2	3				1								4		4		7	1
	BNAC095	16					1							2									1		2	1		1				1						5		1	1	19	1	4					2
	Mean number of regulatory elements copies	18.5			1.8	1	1	1	1		3	2	1	2	2	1					1		1.55556	1	1.55556	3.6		1	1	1	1	1	1.5	1	1			4.33333	1	2.5	1	14.1667	1.77778	2.125	1	2.5			1.625
VII	BNAC042	10			1	2								1			1						2					1		1										1		11	1
	BNAC048	15													2						3	1	1		1	3			1		1							2				15	3	1		1			1
	BNAC064	22			3						2				1					3	1	1				7												2			2	30		1		1			6
	BNAC089	8				1						1			1											3			2														2						1
	BNAC090	18									1			1	1					5	1	1	2			2			1			1						1		1		15	3			1			2
	BNAC098	23			1			2	1		3			1						1	1	2	1		3	3												2		1	1	24	1	1		1			5
	BNAC099	23			2				2					2									2			2			3									9			1	12	2			1			2
	BNAC101	32				1					1	1	1		1					1	1			1	8	9			2									3			2	26	7	8		1			2
	BNAC102	12			1																		1		2	2												5			1	9	1	1		1			1
	BNAC103	20			3						1									2			2		2	4							1	1				3			1	20	5	1		2			1
	Mean number of regulatory elements copies	18.3			1.83333	1.33333		2	1.5		1.6	1	1	1.25	1.2		1			2.4	1.4	1.25	1.57143	1	3.2	3.88889		1	1.8	1	1	1	1	1				3.375		1	1.33333	18	2.77778	2.16667		1.125			2.33333
VIII	BNAC013	13						1							1			1			1	1	1		2	3												2				11		1		1			2
	BNAC024	12			1	1														1		1			2	1			2									2			1	12				2
	BNAC053	12					1							1	1							1	1	1	1	2			1									2				22	3	1					5
	BNAC055	13									3							1								1			1			2						5							1	1			1
	BNAC056	13				1			1		1			1						1	1	1	1			1												4				24	2						3
	BNAC065	19	1																		1		1		1	4			3					1				7				19	1	1	1				3
	BNAC086	9				1					1														1	1			2									2		1									2
	BNAC087	22			1			3												1			2		2	6			2			1						4				18	2	2					2
	BNAC088	11									1				1					1			2						1									4			1	10	1			1
	Mean number of regulatory elements copies	13.7778	1		1	1	1	2	1		1.5			1	1			1		1	1	1	1.33333	1	1.5	2.375			1.71429			1.5		1				3.55556		1	1	16.5714	1.8	1.25	1	1.25			2.57143
IX	BNAC001	11					1							5						1														1				3					2	2	1				3
	BNAC007	16			1	2		1						2						2		1				3			1			1	1					1					1	1				1	3
	BNAC037	18			2									1												2			3				1					7			2	17	1	1					3
	BNAC045	9				1		1	1					1	1					1			1			1												1				10	1		1	1
	BNAC047	10			1				1					1						1		1			1	1												3				20	1			2			4
	BNAC109	12												2				1		1			2			1			1			1						3				11	2						2
	Mean number of regulatory elements copies	12.6667			1.33333	1.5	1	1	1					2	1			1		1.2		1	1.5		1	1.6			1.66667			1	1	1				3			2	14.5	1.33333	1.33333	1	1.5		1	3
X	BNAC014	15							1		1			1	1										2	4												3		2			1	2					1
	BNAC017	38			1							1								1	2	1	2		4	7												18		1		23		8	1	1			2
	BNAC028	18			2				2																2	5						2						4			1	16		1	1	1			3
	BNAC034	15			1				1	1	1									1			1							1		1						6			1	16	1		1	1
	BNAC043	14							1		1		1	1									2			1			3									3			1	10							1
	BNAC046	30																							7	11					1	1				1		7		1	1	20	1	8					1
	BNAC072	34	1		1									2							2		2		3	4												17		2		21	8	2	1	2			1
	BNAC110	13				1								1									1		1	2												6		1		12		2		1			1
	Mean number of regulatory elements copies	22.125	1		1.25	1			1.25	1	1	1	1	1.25	1					1	2	1	1.6		3.16667	4.85714			3	1	1	1.33333				1		8		1.4	1	16.8571	2.75	3.83333	1	1.2			1.42857
XI	BNAC025	24			1										1						1	1	1		4	10									1			4					1	5		1			2
	BNAC091	19									1			1						1			1		1	2			3			1						7		1		22	2	1	1			1	3
	Mean number of regulatory elements copies	21.5			1						1			1	1					1	1	1	1		2.5	6			3			1			1			5.5		1		22	1.5	3	1	1		1	2.5
XII	BNAC077	11				1									1					1						2												4		1	1		2	2		1			3
	BNAC115	20									1			2	2					1					3	5									1			3			2		1	3					3
	Mean number of regulatory elements copies	15.5				1					1			2	1.5					1					3	3.5									1			3.5		1	1.5		1.5	2.5		1			3
XIII	BNAC063	25			1	1	1								1				1				2		5	6			1		1							3	1	1			1	8		1			3
	Mean number of regulatory elements copies	25			1	1	1								1				1				2		5	6			1		1							3	1	1			1	8		1			3
XIV	BNAC112	17			2	1					4									2		2	2			1											2				1	8	1
	Mean number of regulatory elements copies	17			2	1					4									2		2	2			1											2				1	8	1
[truncated: 85 more columns]

## Sheet: Sheet1
Bradi1g14467		17												1						1		1	3		1	3			1	1							5
Bradi1g17440		16			1	1	1				1			2	1								3		1	3			1								1
Bradi1g32660		18			1							2	1	2									3		2	5						1					1
Bradi1g63630		25											1					1		2	1		2	1	1	5			2			1					6		1	1
Bradi3g17287		16			2		1							4	1			1			1	1	1						3											1
Bradi3g46900		20				1								1		1						1	1		1	3			4			1					4		1	1
Bradi3g54817		18			1	1								4	1						1		1						1									5	3
Bradi4g02060		23			1						1			1				1	1	3			1		2	5			1					3			1		2
Bradi4g34157		11				1	1							1											1	2			1								2		1	1
Bradi5g12407		32			1		1	1				1		2						2		1			4	8						1					10
Bradi5g15587		20											1	3						1					2	6			2			1					4
Bradi1g52480		17																	1						2	6		1	1			1		1			2			2
Bradi1g77217		13												1	1						1				1	1			2	1		1					3			1
Bradi2g09530		14						1						1									1			2			1								8
Bradi2g24790		13																1		2		1			3	4								1			1
Bradi3g12470		23			2							1	1												5	9						1					4
Bradi3g16480		15			1	1		1	1														2		1	3	1		1								2			1
Bradi3g33957		18			1	1	1							3								1	1		1	2			1								6
Bradi3g36670		21			4	1		1						3	2								2		1	6			1
Bradi3g56080		14												1	1					1			1			3				1				1			3	1	1
Bradi4g34022		10									1				1					2	1				1	2			1								1
Bradi4g37327		11					1														1		2			2				1				1					1	2
Bradi5g21010		31			1	1								1									1			5						1					19		2
Bradi1g38730		12				1									1					2		1				4											2		1
Bradi1g50057		15				1			3		1			1						1		1	2			2								1		1	1
Bradi1g52187		10			1									2											2	4											1
Bradi3g09520		24			1	2			1		2			2	1					3	1	2	1			1			3			2					1			1
Bradi3g13117		13							1					1	1					2	1		1		1	1			2		1							1
Bradi3g13727		23							1					4				1					1		2	3			4								6		1
Bradi3g50067		10												5								1				1						1					1			1
Bradi5g11247		11												2						1		1	1									1					4			1
Bradi5g16917		11							1		3			3											1	2											1
Bradi5g27467		20				2	5							1	2					2			1		2	2			1					1			1
Bradi1g06970		16				2								2					1		1				1	3			3					1			1			1
Bradi1g29857		11	1						1		1			4							1		1	1						1
Bradi1g58057		21			1			1			2			1						3			1		1	4			4		1							1		1
Bradi1g76207		24			1	1		1			1	1		3	1								1		3	4						1					2			4
Bradi2g23967		16				1														1		1	1		2	4			1				1				2		1	1
Bradi2g25150		11									1							1		1			1			2			2								2		1
Bradi2g55780		22																		1		1	1		1	5						3	1				5		2	2
Bradi2g57297		18											2					1		1	1		1		2	3			3								4
Bradi3g13630		17			1				1		1			2				1							1	3			1		1	1					2			2
Bradi3g37067		13					1				1	1										1			3	5											1
Bradi3g59380		15			2			1							1	1		1					1		2	2			2			1								1
Bradi4g30177		11			1	2	1				1				1							1															1			3
Bradi4g42180		22			1						1			1							1		3		3	7			2		2				1
Bradi1g04150		32			1		1	1					1	2						2		1			4	8						1					10
Bradi1g17480		29						1	1			1		2									1		4	8			2				1			1	4		1	2
Bradi1g24390		16			1						2			2					1				1		1	2			1					1			4
Bradi1g53770		13							1					1				1	1						2	3			1			1					2
Bradi1g63600		29		1	3			1						1						2		1			5	10			1			1					2			1
Bradi2g03467		16			2	2					1			2				1		1	1					1			2								3
Bradi2g24987		35			2									2											9	15			2			1	1				3
Bradi2g53260		30			1	1		1												2			1		7	8			1				1				7
Bradi2g57100		37			2	1	1						1		1	1			1	1			2		6	11							1				7		1
Bradi4g23640		28			1	1			1				1												4	12						1				1	6
Bradi4g44000		20			1									2	1								1		2	5			1								6			1
Bradi1g48580		16			1									2							1		1		1	1											9
Bradi3g41470		27			1			1	1		1			3									3		2	6		1			1						4	1	2
Bradi4g07527		25			1						5	2	1												2	4				1							7		2
Bradi4g22680		20			2									1							1		2		2	3				1							4		4
Bradi4g34800		16					1							2									1		2	1		1				1					5		1	1
Bradi2g20590		17			2									1												2			3								7			2
Bradi2g28020		10			1	2								1			1						2					1		1									1
Bradi2g46020		9				1		1	1					1	1					1			1			1											1
Bradi2g46430		10			1				1					1						1		1			1	1											3
Bradi2g46980		15													2						3	1	1		1	3			1		1						2
Bradi3g33320		22			3						2				1					3	1	1				7											2			2
Bradi4g26470		18									1			1	1					5	1	1	2			2			1			1					1		1
Bradi4g40880		23			1			2	1		3			1						1	1	2	1		3	3											2		1	1
Bradi4g41200		23			2				2					2									2			2			3								9			1
Bradi4g43010		32				1					1	1	1		1					1	1			1	8	9			2								3			2
Bradi4g43020		12			1																		1		2	2											5			1
Bradi4g43330		19			3						1									2			2		2	4							1				3			1
Bradi1g43840		38			1							1								1	2	1	2		4	7											18		1
Bradi1g69617		18			2				2																2	5						2					4			1
Bradi2g05700		15			1				1	1	1									1			1							1		1					6			1
Bradi2g33307		14							1		1		1	1									2			1			3								3			1
Bradi2g46197		30																							7	11					1	1			1		7		1	1
Bradi3g47627		34	1		1									2							2		2		3	4											17		2
Bradi4g26600		19									1			1						1			1		1	2			3			1					7		1
Bradi5g10640		12					1													3		1	1	1										1			1		2	1
Bradi5g13450		13				1								1									1		1	2											6		1
Bradi1g36200		13						1							1			1			1	1	1		2	3											2
Bradi1g58520		12			1	1														1		1			2	1			2								2			1
Bradi2g60620		12					1							1	1							1	1	1	1	2			1								2
Bradi3g10540		13				1			1		1			1						1	1	1	1			1											4
Bradi3g33680		19	1																		1		1		1	4			3				1				7
Bradi4g24060		22			1			3												1			2		2	6			2			1					4
Bradi4g24100		11									1				1					1			2						1								4			1
Bradi5g13300		12												2				1		1			2			1			1			1					3
Bradi5g14740		6				2	1	1												1													1
Bradi5g14950		17			2	1					4									2		2	2			1										2				1
