# Supplementary material for: Molecular Characterization and Expression Profiling of NAC Transcription Factors in Brachypodium distachyon L
Source: PLoS One. 2015 Oct 7;10(10):e0139794. doi: 10.1371/journal.pone.0139794 (PMC4596864; doi:10.1371/journal.pone.0139794)
Supplement: S7 Table — (TXT) [file pone.0139794.s015.txt]

Brachypodium distachyon
>bdi-miR164a-5p MIMAT0020693
UGGAGAAGCAGGGCACGUGCA
>bdi-miR164b MIMAT0020669
UGGAGAAGCAGGGCACGUGCA
>bdi-miR164c-5p MIMAT0020728
UGGAGAAGCAGGGCACGUGCU
>bdi-miR164e MIMAT0020740
UGGAGAAGCAGGGCACGUGCA
>bdi-miR164f MIMAT0020741
UGGAGAAGAAGGGCACAUGCA

Oryza sativa
>osa-miR164e MIMAT0001035
UGGAGAAGCAGGGCACGUGAG
>osa-miR164b MIMAT0000634
UGGAGAAGCAGGGCACGUGCA
>osa-miR164a MIMAT0000633
UGGAGAAGCAGGGCACGUGCA
>osa-miR164f MIMAT0001089
UGGAGAAGCAGGGCACGUGCA
>osa-miR164c MIMAT0001033
UGGAGAAGCAGGGUACGUGCA
>osa-miR164d MIMAT0001034
UGGAGAAGCAGGGCACGUGCU

Zea mays
>zma-miR164e-5p MIMAT0013982
UGGAGAAGCAGGACACGUGAG
>zma-miR164b-5p MIMAT0001366
UGGAGAAGCAGGGCACGUGCA
>zma-miR164a-5p MIMAT0001364
UGGAGAAGCAGGGCACGUGCA
>zma-miR164f-5p MIMAT0013983
UGGAGAAGCAGGGCACGUGCU
>zma-miR164h-5p MIMAT0013985
UGGAGAAGCAGGGCACGUGUG
>zma-miR164g-5p MIMAT0013984
UGGAGAAGCAGGGCACGUGCA
>zma-miR164c-5p MIMAT0001367
UGGAGAAGCAGGGCACGUGCA
>zma-miR164d-5p MIMAT0001365
UGGAGAAGCAGGGCACGUGCA

Arabidopsis thaliana
>ath-miR164a MIMAT0000185
UGGAGAAGCAGGGCACGUGCA
>ath-miR164b-5p MIMAT0000186
UGGAGAAGCAGGGCACGUGCA
>ath-miR164c-5p MIMAT0001017
UGGAGAAGCAGGGCACGUGCG

Glycine max
>gma-miR164c MIMAT0020976
UGGAGAAGCAGGGCACGUGC
>gma-miR164i MIMAT0024893
UGGAGAAGCAGGGCACGUGCA
>gma-miR164g MIMAT0024891
UGGAGAAGCAGGGCACGUGCA
>gma-miR164d MIMAT0020977
UGGAGAAGCAGGGCACGUGC
>gma-miR164h MIMAT0024892
UGGAGAAGCAGGGCACGUGCA
>gma-miR164e MIMAT0024889
UGGAGAAGCAGGGCACGUGCA
>gma-miR164b MIMAT0020975
UGGAGAAGCAGGGCACGUGC
>gma-miR164k MIMAT0024895
UGGAGAAGCAGGGCACGUGCA
>gma-miR164f MIMAT0024890
UGGAGAAGCAGGGCACGUGCA
>gma-miR164a MIMAT0007354
UGGAGAAGCAGGGCACGUGCA
>gma-miR164j MIMAT0024894
UGGAGAAGCAGGGCACGUGCA

Malus domestica
>mdm-miR164d MIMAT0025910
UGGAGAAGCAGGGCACGUGCA
>mdm-miR164b MIMAT0025908
UGGAGAAGCAGGGCACGUGCA
>mdm-miR164f MIMAT0025912
UGGAGAAGCAGGGCACGUGCA
>mdm-miR164c MIMAT0025909
UGGAGAAGCAGGGCACGUGCA
>mdm-miR164e MIMAT0025911
UGGAGAAGCAGGGCACGUGCA
>mdm-miR164a MIMAT0025907
UGGAGAAGCAGGGCACAUGCC

Medicago sativa
>mtr-miR164c MIMAT0011102
UGGAGAAGCAGGGCACGUGCA
>mtr-miR164b MIMAT0011098
UGGAGAAGCAGGGCACGUGCA
>mtr-miR164d MIMAT0011103
UGGAGAAGCAGGGCACAUGCU
>mtr-miR164a MIMAT0011059
UGGAGAAGCAGGGCACGUGCA

Sorghum bicolor
>sbi-miR164d MIMAT0011325
UGGAGAAGCAGGGCACGUGCA
>sbi-miR164b MIMAT0001445
UGGAGAAGCAGGGCACGUGCU
>sbi-miR164e MIMAT0011326
UGGAGAAGCAGGGCACGUGCA
>sbi-miR164a MIMAT0001406
UGGAGAAGCAGGGCACGUGCA
>sbi-miR164c MIMAT0001754
UGGAGAAGCAGGACACGUGAG

Vitis vinifera
>vvi-miR164a MIMAT0005658
UGGAGAAGCAGGGCACGUGCA
>vvi-miR164d MIMAT0005661
UGGAGAAGCAGGGCACGUGCA
>vvi-miR164b MIMAT0005659
UGGAGAAGCAGGGCACAUGCU
>vvi-miR164c MIMAT0005660
UGGAGAAGCAGGGCACGUGCA

Solanum tuberosum
>stu-miR164-5p MIMAT0031235
UGGAGAAGCAGGGCACAUGCU

Arabidopsis lyrata
>aly-miR164a-5p MIMAT0017449
UGGAGAAGCAGGGCACGUGCA
>aly-miR164c-5p MIMAT0017453
UGGAGAAGCAGGGCACGUGCG
>aly-miR164b-5p MIMAT0017451
UGGAGAAGCAGGGCACGUGCA

Brassica napus
>bna-miR164a MIMAT0005633
UGGAGAAGCAGGGCACGUGCA
>bna-miR164d MIMAT0023624
UGGAGAAGCAGGGCACGUGCG
>bna-miR164c MIMAT0023623
UGGAGAAGCAGGGCACGUGCG
>bna-miR164b MIMAT0023622
UGGAGAAGCAGGGCACGUGCG

Cydonia pawpaw
>cpa-miR164d MIMAT0031794
UGGAGAAGGGGAGCACGUGCA
>cpa-miR164a MIMAT0031791
UGGAGAAGCAGGGCACGUGCA
>cpa-miR164c MIMAT0031793
UGGAGAAGCAGGGCACGUGCA
>cpa-miR164b MIMAT0031792
UGGAGAAGCAGGGCACGUGCA
>cpa-miR164e MIMAT0031795
UGGAGAAGGGGAGCACGUGCA

Cantalope melon
>cme-miR164a MIMAT0022749
UGGAGAAGCAGGGCACGUGCU
>cme-miR164b MIMAT0026088
UGGAGAGGCAGGGCACAUGCU
>cme-miR164d MIMAT0026090
UGGAGAAGCAGGGCACGUGCA
>cme-miR164c MIMAT0026086
UGGAGAAGCAGGGCACGUGCA

Manihot esculenta
>mes-miR164b MIMAT0029189
UGGAGAAGCAGGGCACGUGCA
>mes-miR164d MIMAT0029191
UGGAGAAGCAGGGCACAUGCU
>mes-miR164a MIMAT0029188
UGGAGAAGCAGGGCACGUGCA
>mes-miR164c MIMAT0029190
UGGAGAAGCAGGGCACGUGCA

Ricinus communis
>rco-miR164a MIMAT0014156
UGGAGAAGCAGGGCACGUGCA
>rco-miR164d MIMAT0014159
UGGAGAAGCAGGGCACAUGCU
>rco-miR164b MIMAT0014157
UGGAGAAGCAGGGCACGUGCA
>rco-miR164c MIMAT0014158
UGGAGAAGCAGGGCACGUGCA

Vigna unguiculata
>vun-miR164 MIMAT0022757
UGGAGAAGGGGAGCACGUGCA

Rehmannia glutinosa Libosch
>rgl-miR164 MIMAT0023004
UGGGGAAGAAGAGCACAUGAA

Sage salvia
>ssl-miR164b MIMAT0022508
UGGAGAAGCAGGGCACGUGCA
>ssl-miR164a MIMAT0022507
UGGAGAAGCAGGGCACGUGCA

Linum usitatissimum
>lus-miR164b MIMAT0027138
UGGAGAAGCAGGGCACGUGCA
>lus-miR164e MIMAT0027227
UGGAGAAGCAGGGCACGUGCA
>lus-miR164a MIMAT0027129
UGGAGAAGCAGGGCACGUGCA
>lus-miR164c MIMAT0027142
UGGAGAAGCAGGGCACGUGCA
>lus-miR164d MIMAT0027183
UGGAGAAGCAGGGCACGUGCA

Gossypium hirsutum
>ghr-miR164 MIMAT0014331
UGGAGAAGCAGGGCACGUGCA

Gossypium raimondii
>gra-miR164a MIMAT0034113
UGGAGAAGCAGGGCACAUGCU

Theobroma cacao
>tcc-miR164b MIMAT0020381
UGGAGAAGCAGGGCACGUGCA
>tcc-miR164c MIMAT0020382
UGGAGAAGCAGGGCACAUGCU
>tcc-miR164a MIMAT0020380
UGGAGAAGCAGGGCACGUGCA

Prunus persica
>ppe-miR164b MIMAT0031442
UGGAGAAGCAGGGCACGUGCA
>ppe-miR164c MIMAT0031443
UGGAGAAGCAGGGCACGUGCA
>ppe-miR164a MIMAT0031441
UGGAGAAGCAGGGCACGUGCA
>ppe-miR164d MIMAT0031444
UGGAGAAGCAGGGCACAUGCU

Citrus sinensis
>csi-miR164 MIMAT0014069
UGGAGAAGCAGGGCACGUGCA

Populus trichocarpa
>ptc-miR164b MIMAT0001919
UGGAGAAGCAGGGCACGUGCA
>ptc-miR164c MIMAT0001920
UGGAGAAGCAGGGCACGUGCA
>ptc-miR164e MIMAT0001922
UGGAGAAGCAGGGCACGUGCA
>ptc-miR164d MIMAT0001921
UGGAGAAGCAGGGCACGUGCA
>ptc-miR164f MIMAT0001923
UGGAGAAGCAGGGCACAUGCU
>ptc-miR164a MIMAT0001918
UGGAGAAGCAGGGCACGUGCA

Nicotiana tabacum
>nta-miR164c MIMAT0024648
UGGAGAAGCAGGGCACAUGCU
>nta-miR164a MIMAT0024646
UGGAGAAGCAGGGCACGUGCA
>nta-miR164b MIMAT0024647
UGGAGAAGCAGGGCACGUGCA

Solanum lycopersicum
>sly-miR164a-5p MIMAT0033973
UGGAGAAGCAGGGCACGUGCA
>sly-miR164b-5p MIMAT0033975
UGGAGAAGCAGGGCACGUGCA

Aegilops tauschii
>ata-miR164c-5p MIMAT0037242
UGGAGAAGCAGGGCACGUGCA
>ata-miR164b-5p MIMAT0037218
UGGAGAAGCAGGGCACGUGCA
>ata-miR164a-5p MIMAT0037212
UGGAGAAGCAGGGCACGUGCU

Triticum aestivum
>tae-miR164 
UGGAGAAGCAGGGCACGUGCA

Festuca arundinacea
>far-miR164b MIMAT0018376
UGGAGAAGCAGGGCACUUGCU
>far-miR164a MIMAT0018370
UGGAGAAGCAGGGCACUUGCU
