# Supplementary material for: Molecular Characterization and Expression Profiling of NAC Transcription Factors in Brachypodium distachyon L
Source: PLoS One. 2015 Oct 7;10(10):e0139794. doi: 10.1371/journal.pone.0139794 (PMC4596864; doi:10.1371/journal.pone.0139794)
Supplement: S8 Table — (XLSX) [file pone.0139794.s016.xlsx]

## Sheet: Sheet1
S8 Table. List of mature miRNA164s and targeted NAC genes in Brachypodium distachyon.
miRNA_Acc.	Chr.	Target_Acc.	Expectation	UPE	Length (nt)	miRNA_start	miRNA_end	Target_start	Target_end	miRNA_aligned_fragment	Target_aligned_fragment	Inhibition	Target_Desc.	multiplicity
bdi-miR164a-5p	2	Bradi4g02060.1|pacid:21814663	1	10.908	193	1	20	777	796	UGGAGAAGCAGGGCACGUGC	GCAAGUGCCCUGCUUCUCCA	Cleavage	BNAC078, NAC transcription factor	1
bdi-miR164a-5p	2	Bradi1g32660.1|pacid:21819809	1	17.612	193	1	20	717	736	UGGAGAAGCAGGGCACGUGC	GCAAGUGCCCUGCUUCUCCA	Cleavage	BNAC012, NAC transcription factor	1
bdi-miR164a-5p	2	Bradi5g12407.1|pacid:21826546	2	18.911	193	1	20	618	637	UGGAGAAGCAGGGCACGUGC	ACACGUGACCUGCUUCUCCA	Cleavage	BNAC108, NAC transcription factor	1
bdi-miR164b	1	Bradi4g02060.1|pacid:21814663	1	10.908	209	1	20	777	796	UGGAGAAGCAGGGCACGUGC	GCAAGUGCCCUGCUUCUCCA	Cleavage	BNAC078, NAC transcription factor	1
bdi-miR164b	1	Bradi1g32660.1|pacid:21819809	1	17.612	209	1	20	717	736	UGGAGAAGCAGGGCACGUGC	GCAAGUGCCCUGCUUCUCCA	Cleavage	BNAC012, NAC transcription factor	1
bdi-miR164b	1	Bradi5g12407.1|pacid:21826546	2	18.911	209	1	20	618	637	UGGAGAAGCAGGGCACGUGC	ACACGUGACCUGCUUCUCCA	Cleavage	BNAC108, NAC transcription factor	1
bdi-miR164c-5p	3	Bradi4g02060.1|pacid:21814663	1	10.908	138	1	21	776	796	UGGAGAAGCAGGGCACGUGCU	AGCAAGUGCCCUGCUUCUCCA	Cleavage	BNAC078, NAC transcription factor	1
bdi-miR164c-5p	3	Bradi1g32660.1|pacid:21819809	1	17.612	138	1	21	716	736	UGGAGAAGCAGGGCACGUGCU	AGCAAGUGCCCUGCUUCUCCA	Cleavage	BNAC012, NAC transcription factor	1
bdi-miR164c-5p	3	Bradi5g12407.1|pacid:21826546	2	18.911	138	1	20	618	637	UGGAGAAGCAGGGCACGUGC	ACACGUGACCUGCUUCUCCA	Cleavage	BNAC108, NAC transcription factor	1
bdi-miR164e	2	Bradi4g02060.1|pacid:21814663	1	10.908	127	1	20	777	796	UGGAGAAGCAGGGCACGUGC	GCAAGUGCCCUGCUUCUCCA	Cleavage	BNAC078, NAC transcription factor	1
bdi-miR164e	2	Bradi1g32660.1|pacid:21819809	1	17.612	127	1	20	717	736	UGGAGAAGCAGGGCACGUGC	GCAAGUGCCCUGCUUCUCCA	Cleavage	BNAC012, NAC transcription factor	1
bdi-miR164e	2	Bradi5g12407.1|pacid:21826546	2	18.911	127	1	20	618	637	UGGAGAAGCAGGGCACGUGC	ACACGUGACCUGCUUCUCCA	Cleavage	BNAC108, NAC transcription factor	1
bdi-miR164f	2	Bradi4g02060.1|pacid:21814663	2	10.908	161	1	20	777	796	UGGAGAAGAAGGGCACAUGC	GCAAGUGCCCUGCUUCUCCA	Translation	BNAC078, NAC transcription factor	1
bdi-miR164f	2	Bradi1g32660.1|pacid:21819809	2	17.612	161	1	20	717	736	UGGAGAAGAAGGGCACAUGC	GCAAGUGCCCUGCUUCUCCA	Translation	BNAC012, NAC transcription factor	1
